# Supplementary material for: Re-surveying breeding forest bird communities in Western Oregon after 50 years: comparing 1968–1970 and 2020–2021
Source: Biodivers Data J. 2025 Aug 15;13:e162862. doi: 10.3897/BDJ.13.e162862 (PMC12374166; doi:10.3897/BDJ.13.e162862)
Supplement: Supplementary material 1 — Clements_Robinson_summerbirdsurvey_OregonCoastRange [file bdj-13-e162862-s001.csv]

RecordID	English Name	Scientific Name	Direction	Distance	cfsvd	interval1_1	interval1_2	interval1_3	interval1_4	interval1_5	interval5_1	interval5_2	Time	Lat	Long	Plot	CountLoc	Date	obs	notes	Crediting data use
1	American Robin	Turdus migratorius	e	70	s	0	0	1	1	0			6:35	44.6316	-123.30109	AP3	Out	2020-06-08	W. Douglas Robinson		If using any record(s) from this dataset in electronic or other published works, including other datasets, the record(s) are to be fully cited as: XXXXXXX
2	Common Raven	Corvus corax	s	220	c	1	0	0	0	0			6:35	44.6316	-123.30109	AP3	Out	2020-06-08	W. Douglas Robinson		If using any record(s) from this dataset in electronic or other published works, including other datasets, the record(s) are to be fully cited as: XXXXXXX
3	Hermit Thrush	Catharus guttatus	sw	160	s	1	1	1	1	1			6:35	44.6316	-123.30109	AP3	Out	2020-06-08	W. Douglas Robinson		If using any record(s) from this dataset in electronic or other published works, including other datasets, the record(s) are to be fully cited as: XXXXXXX
4	Hermit Warbler	Setophaga occidentalis	e	14	sc	0	0	0	0	1			6:35	44.6316	-123.30109	AP3	Out	2020-06-08	W. Douglas Robinson		If using any record(s) from this dataset in electronic or other published works, including other datasets, the record(s) are to be fully cited as: XXXXXXX
5	Western Flycatcher	Empidox difficilis	s	45	s	1	1	1	1	1			6:35	44.6316	-123.30109	AP3	Out	2020-06-08	W. Douglas Robinson		If using any record(s) from this dataset in electronic or other published works, including other datasets, the record(s) are to be fully cited as: XXXXXXX
6	Western Flycatcher	Empidox difficilis	w	32	s	0	1	1	1	1			6:35	44.6316	-123.30109	AP3	Out	2020-06-08	W. Douglas Robinson		If using any record(s) from this dataset in electronic or other published works, including other datasets, the record(s) are to be fully cited as: XXXXXXX
7	Pileated Woodpecker	Dryocopus pileatus	w	170	d	0	1	0	0	0			6:35	44.6316	-123.30109	AP3	Out	2020-06-08	W. Douglas Robinson		If using any record(s) from this dataset in electronic or other published works, including other datasets, the record(s) are to be fully cited as: XXXXXXX
8	Red-breasted Nuthatch	Sitta cadensis	w	35	c	0	1	1	0	1			6:35	44.6316	-123.30109	AP3	Out	2020-06-08	W. Douglas Robinson		If using any record(s) from this dataset in electronic or other published works, including other datasets, the record(s) are to be fully cited as: XXXXXXX
9	Spotted Towhee	Pipilo maculatus	n	20	c	0	1	1	1	1			6:35	44.6316	-123.30109	AP3	Out	2020-06-08	W. Douglas Robinson		If using any record(s) from this dataset in electronic or other published works, including other datasets, the record(s) are to be fully cited as: XXXXXXX
10	Common Raven	Corvus corax	s	350	s	0	0	0	1	0			6:41	44.63167	-123.30301	AP3	In	2020-06-08	W. Douglas Robinson		If using any record(s) from this dataset in electronic or other published works, including other datasets, the record(s) are to be fully cited as: XXXXXXX
11	Dark-eyed Junco	Junco hyemalis	sw	20	s	1	1	1	0	1			6:41	44.63167	-123.30301	AP3	In	2020-06-08	W. Douglas Robinson		If using any record(s) from this dataset in electronic or other published works, including other datasets, the record(s) are to be fully cited as: XXXXXXX
12	Evening Grosbeak	Coccothraustes vespertinus	w	250	c	0	1	1	0	0			6:41	44.63167	-123.30301	AP3	In	2020-06-08	W. Douglas Robinson		If using any record(s) from this dataset in electronic or other published works, including other datasets, the record(s) are to be fully cited as: XXXXXXX
13	Hermit Warbler	Setophaga occidentalis	n	60	s	0	1	1	1	0			6:41	44.63167	-123.30301	AP3	In	2020-06-08	W. Douglas Robinson		If using any record(s) from this dataset in electronic or other published works, including other datasets, the record(s) are to be fully cited as: XXXXXXX
14	Orange-crowned Warbler	Leiothlypis celata	se	22	s	1	1	1	1	1			6:41	44.63167	-123.30301	AP3	In	2020-06-08	W. Douglas Robinson		If using any record(s) from this dataset in electronic or other published works, including other datasets, the record(s) are to be fully cited as: XXXXXXX
15	Orange-crowned Warbler	Leiothlypis celata	w	90	s	0	0	1	1	1			6:41	44.63167	-123.30301	AP3	In	2020-06-08	W. Douglas Robinson		If using any record(s) from this dataset in electronic or other published works, including other datasets, the record(s) are to be fully cited as: XXXXXXX
16	Purple Finch	Haemorhous purpureus	s	90	s	1	1	1	1	1			6:41	44.63167	-123.30301	AP3	In	2020-06-08	W. Douglas Robinson		If using any record(s) from this dataset in electronic or other published works, including other datasets, the record(s) are to be fully cited as: XXXXXXX
17	Black-throated Gray Warbler	Setophaga nigrescens	n	70	s	0	1	1	0	0			6:48	44.63095	-123.30461	AP3	In	2020-06-08	W. Douglas Robinson		If using any record(s) from this dataset in electronic or other published works, including other datasets, the record(s) are to be fully cited as: XXXXXXX
18	Chestnut-backed Chickadee	Poecile rufescens	w	60	c	0	0	1	1	1			6:48	44.63095	-123.30461	AP3	In	2020-06-08	W. Douglas Robinson		If using any record(s) from this dataset in electronic or other published works, including other datasets, the record(s) are to be fully cited as: XXXXXXX
19	Hermit Warbler	Setophaga occidentalis	w	80	s	0	1	1	1	1			6:48	44.63095	-123.30461	AP3	In	2020-06-08	W. Douglas Robinson		If using any record(s) from this dataset in electronic or other published works, including other datasets, the record(s) are to be fully cited as: XXXXXXX
20	Hermit Warbler	Setophaga occidentalis	ne	105	s	0	0	1	1	1			6:48	44.63095	-123.30461	AP3	In	2020-06-08	W. Douglas Robinson		If using any record(s) from this dataset in electronic or other published works, including other datasets, the record(s) are to be fully cited as: XXXXXXX
21	Hutton's Vireo	Vireo huttoni	n	45	s	0	0	1	0	1			6:48	44.63095	-123.30461	AP3	In	2020-06-08	W. Douglas Robinson		If using any record(s) from this dataset in electronic or other published works, including other datasets, the record(s) are to be fully cited as: XXXXXXX
22	Orange-crowned Warbler	Leiothlypis celata	se	55	s	1	1	1	0	0			6:48	44.63095	-123.30461	AP3	In	2020-06-08	W. Douglas Robinson		If using any record(s) from this dataset in electronic or other published works, including other datasets, the record(s) are to be fully cited as: XXXXXXX
23	Western Flycatcher	Empidox difficilis	n	65	s	0	1	1	0	0			6:48	44.63095	-123.30461	AP3	In	2020-06-08	W. Douglas Robinson		If using any record(s) from this dataset in electronic or other published works, including other datasets, the record(s) are to be fully cited as: XXXXXXX
24	Purple Finch	Haemorhous purpureus	s	120	s	1	1	0	1	1			6:48	44.63095	-123.30461	AP3	In	2020-06-08	W. Douglas Robinson		If using any record(s) from this dataset in electronic or other published works, including other datasets, the record(s) are to be fully cited as: XXXXXXX
25	Red-breasted Nuthatch	Sitta cadensis	e	38	c	0	1	1	1	1			6:48	44.63095	-123.30461	AP3	In	2020-06-08	W. Douglas Robinson		If using any record(s) from this dataset in electronic or other published works, including other datasets, the record(s) are to be fully cited as: XXXXXXX
26	Western Tager	Piranga ludovicia	s	65	c	1	1	1	1	1			6:48	44.63095	-123.30461	AP3	In	2020-06-08	W. Douglas Robinson		If using any record(s) from this dataset in electronic or other published works, including other datasets, the record(s) are to be fully cited as: XXXXXXX
27	Western Tager	Piranga ludovicia	sw	95	c	1	1	1	1	1			6:48	44.63095	-123.30461	AP3	In	2020-06-08	W. Douglas Robinson		If using any record(s) from this dataset in electronic or other published works, including other datasets, the record(s) are to be fully cited as: XXXXXXX
28	Hermit Warbler	Setophaga occidentalis	ne	240	s	1	1	1	1	1			6:55	44.6295	-123.30533	AP3	In	2020-06-08	W. Douglas Robinson		If using any record(s) from this dataset in electronic or other published works, including other datasets, the record(s) are to be fully cited as: XXXXXXX
29	Pileated Woodpecker	Dryocopus pileatus	w	165	c	1	1	0	0	0			6:55	44.6295	-123.30533	AP3	In	2020-06-08	W. Douglas Robinson		If using any record(s) from this dataset in electronic or other published works, including other datasets, the record(s) are to be fully cited as: XXXXXXX
30	Red-breasted Nuthatch	Sitta cadensis	sw	140	c	1	0	0	0	0			6:55	44.6295	-123.30533	AP3	In	2020-06-08	W. Douglas Robinson		If using any record(s) from this dataset in electronic or other published works, including other datasets, the record(s) are to be fully cited as: XXXXXXX
31	Western Tager	Piranga ludovicia	n	33	cs	1	1	1	1	1			6:55	44.6295	-123.30533	AP3	In	2020-06-08	W. Douglas Robinson		If using any record(s) from this dataset in electronic or other published works, including other datasets, the record(s) are to be fully cited as: XXXXXXX
32	Western Tager	Piranga ludovicia	s	72	sv	0	0	1	1	1			6:55	44.6295	-123.30533	AP3	In	2020-06-08	W. Douglas Robinson		If using any record(s) from this dataset in electronic or other published works, including other datasets, the record(s) are to be fully cited as: XXXXXXX
33	White-crowned Sparrow	Zonotrichia leucophrys	s	70	s	1	1	1	1	1			6:55	44.6295	-123.30533	AP3	In	2020-06-08	W. Douglas Robinson		If using any record(s) from this dataset in electronic or other published works, including other datasets, the record(s) are to be fully cited as: XXXXXXX
34	Black-throated Gray Warbler	Setophaga nigrescens	e	52	s	1	1	1	0	0			7:01	44.63001	-123.30696	AP3	In	2020-06-08	W. Douglas Robinson		If using any record(s) from this dataset in electronic or other published works, including other datasets, the record(s) are to be fully cited as: XXXXXXX
35	Hermit Warbler	Setophaga occidentalis	e	115	s	0	1	1	1	0			7:01	44.63001	-123.30696	AP3	In	2020-06-08	W. Douglas Robinson		If using any record(s) from this dataset in electronic or other published works, including other datasets, the record(s) are to be fully cited as: XXXXXXX
36	Pacific Wren	Troglodytes pacificus	e	33	s	1	1	1	1	1			7:01	44.63001	-123.30696	AP3	In	2020-06-08	W. Douglas Robinson		If using any record(s) from this dataset in electronic or other published works, including other datasets, the record(s) are to be fully cited as: XXXXXXX
37	Red-breasted Nuthatch	Sitta cadensis	e	70	c	1	0	0	0	0			7:01	44.63001	-123.30696	AP3	In	2020-06-08	W. Douglas Robinson		If using any record(s) from this dataset in electronic or other published works, including other datasets, the record(s) are to be fully cited as: XXXXXXX
38	Western Tager	Piranga ludovicia	e	110	c	0	1	1	1	0			7:01	44.63001	-123.30696	AP3	In	2020-06-08	W. Douglas Robinson		If using any record(s) from this dataset in electronic or other published works, including other datasets, the record(s) are to be fully cited as: XXXXXXX
39	Wilson's Warbler	Cardelli pusilla	w	52	s	1	1	1	1	1			7:01	44.63001	-123.30696	AP3	In	2020-06-08	W. Douglas Robinson		If using any record(s) from this dataset in electronic or other published works, including other datasets, the record(s) are to be fully cited as: XXXXXXX
40	Wilson's Warbler	Cardelli pusilla	s	30	s	0	0	0	1	1			7:01	44.63001	-123.30696	AP3	In	2020-06-08	W. Douglas Robinson		If using any record(s) from this dataset in electronic or other published works, including other datasets, the record(s) are to be fully cited as: XXXXXXX
41	Brown Creeper	Certhia america	e	27	c	0	1	1	0	1			7:09	44.6292	-123.30825	AP3	Out	2020-06-08	W. Douglas Robinson		If using any record(s) from this dataset in electronic or other published works, including other datasets, the record(s) are to be fully cited as: XXXXXXX
42	Dark-eyed Junco	Junco hyemalis	s	40	s	1	1	1	0	0			7:09	44.6292	-123.30825	AP3	Out	2020-06-08	W. Douglas Robinson		If using any record(s) from this dataset in electronic or other published works, including other datasets, the record(s) are to be fully cited as: XXXXXXX
43	Dark-eyed Junco	Junco hyemalis	w	85	s	1	1	0	0	0			7:09	44.6292	-123.30825	AP3	Out	2020-06-08	W. Douglas Robinson		If using any record(s) from this dataset in electronic or other published works, including other datasets, the record(s) are to be fully cited as: XXXXXXX
44	Hermit Warbler	Setophaga occidentalis	n	125	s	1	1	1	1	1			7:09	44.6292	-123.30825	AP3	Out	2020-06-08	W. Douglas Robinson		If using any record(s) from this dataset in electronic or other published works, including other datasets, the record(s) are to be fully cited as: XXXXXXX
45	Pacific Wren	Troglodytes pacificus	n	105	s	0	1	1	1	0			7:09	44.6292	-123.30825	AP3	Out	2020-06-08	W. Douglas Robinson		If using any record(s) from this dataset in electronic or other published works, including other datasets, the record(s) are to be fully cited as: XXXXXXX
46	Red-breasted Nuthatch	Sitta cadensis	e	57	c	1	1	0	0	1			7:09	44.6292	-123.30825	AP3	Out	2020-06-08	W. Douglas Robinson		If using any record(s) from this dataset in electronic or other published works, including other datasets, the record(s) are to be fully cited as: XXXXXXX
47	Wilson's Warbler	Cardelli pusilla	e	160	s	0	0	0	1	1			7:09	44.6292	-123.30825	AP3	Out	2020-06-08	W. Douglas Robinson		If using any record(s) from this dataset in electronic or other published works, including other datasets, the record(s) are to be fully cited as: XXXXXXX
48	Band-tailed Pigeon	Patagioes fasciata	e	120	sc	0	0	1	1	0			7:16	44.62817	-123.3095	AP3	Out	2020-06-08	W. Douglas Robinson		If using any record(s) from this dataset in electronic or other published works, including other datasets, the record(s) are to be fully cited as: XXXXXXX
49	Band-tailed Pigeon	Patagioes fasciata	e	120	sc	0	0	1	1	0			7:16	44.62817	-123.3095	AP3	Out	2020-06-08	W. Douglas Robinson		If using any record(s) from this dataset in electronic or other published works, including other datasets, the record(s) are to be fully cited as: XXXXXXX
50	Chestnut-backed Chickadee	Poecile rufescens	n	60	c	1	1	0	1	1			7:16	44.62817	-123.3095	AP3	Out	2020-06-08	W. Douglas Robinson		If using any record(s) from this dataset in electronic or other published works, including other datasets, the record(s) are to be fully cited as: XXXXXXX
51	Chestnut-backed Chickadee	Poecile rufescens	s	35	c	0	0	1	1	1			7:16	44.62817	-123.3095	AP3	Out	2020-06-08	W. Douglas Robinson		If using any record(s) from this dataset in electronic or other published works, including other datasets, the record(s) are to be fully cited as: XXXXXXX
52	Hermit Warbler	Setophaga occidentalis	sw	80	s	0	0	1	1	1			7:16	44.62817	-123.3095	AP3	Out	2020-06-08	W. Douglas Robinson		If using any record(s) from this dataset in electronic or other published works, including other datasets, the record(s) are to be fully cited as: XXXXXXX
53	Pacific Wren	Troglodytes pacificus	s	27	s	1	1	0	1	0			7:16	44.62817	-123.3095	AP3	Out	2020-06-08	W. Douglas Robinson		If using any record(s) from this dataset in electronic or other published works, including other datasets, the record(s) are to be fully cited as: XXXXXXX
54	Western Flycatcher	Empidox difficilis	n	80	s	1	1	1	1	1			7:16	44.62817	-123.3095	AP3	Out	2020-06-08	W. Douglas Robinson		If using any record(s) from this dataset in electronic or other published works, including other datasets, the record(s) are to be fully cited as: XXXXXXX
55	Western Flycatcher	Empidox difficilis	nw	65	s	1	0	1	1	1			7:16	44.62817	-123.3095	AP3	Out	2020-06-08	W. Douglas Robinson		If using any record(s) from this dataset in electronic or other published works, including other datasets, the record(s) are to be fully cited as: XXXXXXX
56	Red-breasted Nuthatch	Sitta cadensis	nw	9	c	1	1	1	1	1			7:16	44.62817	-123.3095	AP3	Out	2020-06-08	W. Douglas Robinson		If using any record(s) from this dataset in electronic or other published works, including other datasets, the record(s) are to be fully cited as: XXXXXXX
57	Red-breasted Nuthatch	Sitta cadensis	nw	9	c	1	1	1	1	1			7:16	44.62817	-123.3095	AP3	Out	2020-06-08	W. Douglas Robinson		If using any record(s) from this dataset in electronic or other published works, including other datasets, the record(s) are to be fully cited as: XXXXXXX
58	Spotted Towhee	Pipilo maculatus	s	18	c	0	0	0	1	1			7:16	44.62817	-123.3095	AP3	Out	2020-06-08	W. Douglas Robinson		If using any record(s) from this dataset in electronic or other published works, including other datasets, the record(s) are to be fully cited as: XXXXXXX
59	Swainson's Thrush	Catharus ustulatus	e	22	c	0	0	1	1	0			7:16	44.62817	-123.3095	AP3	Out	2020-06-08	W. Douglas Robinson		If using any record(s) from this dataset in electronic or other published works, including other datasets, the record(s) are to be fully cited as: XXXXXXX
60	Wilson's Warbler	Cardelli pusilla	e	30	c	0	0	0	1	1			7:16	44.62817	-123.3095	AP3	Out	2020-06-08	W. Douglas Robinson		If using any record(s) from this dataset in electronic or other published works, including other datasets, the record(s) are to be fully cited as: XXXXXXX
61	Band-tailed Pigeon	Patagioes fasciata	w	150	c	1	0	0	0	1			7:23	44.62804	-123.31096	AP3	Out	2020-06-08	W. Douglas Robinson		If using any record(s) from this dataset in electronic or other published works, including other datasets, the record(s) are to be fully cited as: XXXXXXX
62	Chestnut-backed Chickadee	Poecile rufescens	n	27	c	0	0	0	1	0			7:23	44.62804	-123.31096	AP3	Out	2020-06-08	W. Douglas Robinson		If using any record(s) from this dataset in electronic or other published works, including other datasets, the record(s) are to be fully cited as: XXXXXXX
63	Common Raven	Corvus corax	s	200	c	0	1	1	1	1			7:23	44.62804	-123.31096	AP3	Out	2020-06-08	W. Douglas Robinson		If using any record(s) from this dataset in electronic or other published works, including other datasets, the record(s) are to be fully cited as: XXXXXXX
64	Dark-eyed Junco	Junco hyemalis	n	38	s	0	1	1	0	0			7:23	44.62804	-123.31096	AP3	Out	2020-06-08	W. Douglas Robinson		If using any record(s) from this dataset in electronic or other published works, including other datasets, the record(s) are to be fully cited as: XXXXXXX
65	Hermit Warbler	Setophaga occidentalis	w	7	cv	1	0	1	1	1			7:23	44.62804	-123.31096	AP3	Out	2020-06-08	W. Douglas Robinson		If using any record(s) from this dataset in electronic or other published works, including other datasets, the record(s) are to be fully cited as: XXXXXXX
66	Hermit Warbler	Setophaga occidentalis	s	105	s	1	1	1	1	1			7:23	44.62804	-123.31096	AP3	Out	2020-06-08	W. Douglas Robinson		If using any record(s) from this dataset in electronic or other published works, including other datasets, the record(s) are to be fully cited as: XXXXXXX
67	Hermit Warbler	Setophaga occidentalis	e	155	s	1	1	1	1	1			7:23	44.62804	-123.31096	AP3	Out	2020-06-08	W. Douglas Robinson		If using any record(s) from this dataset in electronic or other published works, including other datasets, the record(s) are to be fully cited as: XXXXXXX
68	Pacific Wren	Troglodytes pacificus	w	90	s	0	1	0	0	0			7:23	44.62804	-123.31096	AP3	Out	2020-06-08	W. Douglas Robinson		If using any record(s) from this dataset in electronic or other published works, including other datasets, the record(s) are to be fully cited as: XXXXXXX
69	Western Flycatcher	Empidox difficilis	e	70	s	1	1	1	1	1			7:23	44.62804	-123.31096	AP3	Out	2020-06-08	W. Douglas Robinson		If using any record(s) from this dataset in electronic or other published works, including other datasets, the record(s) are to be fully cited as: XXXXXXX
70	Pileated Woodpecker	Dryocopus pileatus	e	105	d	0	0	0	1	0			7:23	44.62804	-123.31096	AP3	Out	2020-06-08	W. Douglas Robinson		If using any record(s) from this dataset in electronic or other published works, including other datasets, the record(s) are to be fully cited as: XXXXXXX
71	Purple Martin	Progne subis	e	150	cf	0	1	1	0	0			7:23	44.62804	-123.31096	AP3	Out	2020-06-08	W. Douglas Robinson		If using any record(s) from this dataset in electronic or other published works, including other datasets, the record(s) are to be fully cited as: XXXXXXX
72	Swainson's Thrush	Catharus ustulatus	w	8	c	1	1	1	1	0			7:23	44.62804	-123.31096	AP3	Out	2020-06-08	W. Douglas Robinson		If using any record(s) from this dataset in electronic or other published works, including other datasets, the record(s) are to be fully cited as: XXXXXXX
73	Wilson's Warbler	Cardelli pusilla	e	21	s	0	0	0	1	1			7:23	44.62804	-123.31096	AP3	Out	2020-06-08	W. Douglas Robinson		If using any record(s) from this dataset in electronic or other published works, including other datasets, the record(s) are to be fully cited as: XXXXXXX
74	American Robin	Turdus migratorius	n	125	s	1	0	0	0	0			7:35	44.62975	-123.31455	AP8	Out	2020-06-08	W. Douglas Robinson		If using any record(s) from this dataset in electronic or other published works, including other datasets, the record(s) are to be fully cited as: XXXXXXX
75	Band-tailed Pigeon	Patagioes fasciata	n	12	s	0	0	1	1	1			7:35	44.62975	-123.31455	AP8	Out	2020-06-08	W. Douglas Robinson		If using any record(s) from this dataset in electronic or other published works, including other datasets, the record(s) are to be fully cited as: XXXXXXX
76	Band-tailed Pigeon	Patagioes fasciata	w	75	s	0	0	0	1	1			7:35	44.62975	-123.31455	AP8	Out	2020-06-08	W. Douglas Robinson		If using any record(s) from this dataset in electronic or other published works, including other datasets, the record(s) are to be fully cited as: XXXXXXX
77	Black-headed Grosbeak	Pheucticus melanocephalus	nw	160	s	1	1	1	1	1			7:35	44.62975	-123.31455	AP8	Out	2020-06-08	W. Douglas Robinson		If using any record(s) from this dataset in electronic or other published works, including other datasets, the record(s) are to be fully cited as: XXXXXXX
78	Black-headed Grosbeak	Pheucticus melanocephalus	n	95	s	0	1	1	1	1			7:35	44.62975	-123.31455	AP8	Out	2020-06-08	W. Douglas Robinson		If using any record(s) from this dataset in electronic or other published works, including other datasets, the record(s) are to be fully cited as: XXXXXXX
79	Black-throated Gray Warbler	Setophaga nigrescens	n	90	s	0	0	0	1	1			7:35	44.62975	-123.31455	AP8	Out	2020-06-08	W. Douglas Robinson		If using any record(s) from this dataset in electronic or other published works, including other datasets, the record(s) are to be fully cited as: XXXXXXX
80	Cada Jay	Perisoreus cadensis	e	110	c	0	1	0	0	0			7:35	44.62975	-123.31455	AP8	Out	2020-06-08	W. Douglas Robinson		If using any record(s) from this dataset in electronic or other published works, including other datasets, the record(s) are to be fully cited as: XXXXXXX
81	Common Raven	Corvus corax	w	300	c	0	0	1	0	0			7:35	44.62975	-123.31455	AP8	Out	2020-06-08	W. Douglas Robinson		If using any record(s) from this dataset in electronic or other published works, including other datasets, the record(s) are to be fully cited as: XXXXXXX
82	Hermit Warbler	Setophaga occidentalis	e	75	s	0	1	1	1	1			7:35	44.62975	-123.31455	AP8	Out	2020-06-08	W. Douglas Robinson		If using any record(s) from this dataset in electronic or other published works, including other datasets, the record(s) are to be fully cited as: XXXXXXX
83	American Goshawk	Accipiter atricapillus	n	60	vf	0	0	0	1	0			7:35	44.62975	-123.31455	AP8	Out	2020-06-08	W. Douglas Robinson		If using any record(s) from this dataset in electronic or other published works, including other datasets, the record(s) are to be fully cited as: XXXXXXX
84	Pacific Wren	Troglodytes pacificus	n	120	s	0	0	0	1	1			7:35	44.62975	-123.31455	AP8	Out	2020-06-08	W. Douglas Robinson		If using any record(s) from this dataset in electronic or other published works, including other datasets, the record(s) are to be fully cited as: XXXXXXX
85	Western Flycatcher	Empidox difficilis	se	55	s	1	1	1	1	1			7:35	44.62975	-123.31455	AP8	Out	2020-06-08	W. Douglas Robinson		If using any record(s) from this dataset in electronic or other published works, including other datasets, the record(s) are to be fully cited as: XXXXXXX
86	Western Tager	Piranga ludovicia	n	155	cs	1	0	0	0	0			7:35	44.62975	-123.31455	AP8	Out	2020-06-08	W. Douglas Robinson		If using any record(s) from this dataset in electronic or other published works, including other datasets, the record(s) are to be fully cited as: XXXXXXX
87	Wilson's Warbler	Cardelli pusilla	n	105	s	0	0	0	1	1			7:35	44.62975	-123.31455	AP8	Out	2020-06-08	W. Douglas Robinson		If using any record(s) from this dataset in electronic or other published works, including other datasets, the record(s) are to be fully cited as: XXXXXXX
88	Black-headed Grosbeak	Pheucticus melanocephalus	n	160	s	1	1	1	1	1			7:48	44.6313	-123.3146	AP8	Out	2020-06-08	W. Douglas Robinson		If using any record(s) from this dataset in electronic or other published works, including other datasets, the record(s) are to be fully cited as: XXXXXXX
89	Black-throated Gray Warbler	Setophaga nigrescens	n	49	s	1	1	1	0	1			7:48	44.6313	-123.3146	AP8	Out	2020-06-08	W. Douglas Robinson		If using any record(s) from this dataset in electronic or other published works, including other datasets, the record(s) are to be fully cited as: XXXXXXX
90	Cada Jay	Perisoreus cadensis	s	45	cv	1	1	1	0	1			7:48	44.6313	-123.3146	AP8	Out	2020-06-08	W. Douglas Robinson		If using any record(s) from this dataset in electronic or other published works, including other datasets, the record(s) are to be fully cited as: XXXXXXX
91	Cada Jay	Perisoreus cadensis	s	45	cv	1	1	1	0	1			7:48	44.6313	-123.3146	AP8	Out	2020-06-08	W. Douglas Robinson		If using any record(s) from this dataset in electronic or other published works, including other datasets, the record(s) are to be fully cited as: XXXXXXX
92	Hermit Warbler	Setophaga occidentalis	e	60	s	1	1	1	1	1			7:48	44.6313	-123.3146	AP8	Out	2020-06-08	W. Douglas Robinson		If using any record(s) from this dataset in electronic or other published works, including other datasets, the record(s) are to be fully cited as: XXXXXXX
93	Hutton's Vireo	Vireo huttoni	ne	90	s	0	0	0	1	1			7:48	44.6313	-123.3146	AP8	Out	2020-06-08	W. Douglas Robinson		If using any record(s) from this dataset in electronic or other published works, including other datasets, the record(s) are to be fully cited as: XXXXXXX
94	Pacific Wren	Troglodytes pacificus	n	70	s	1	1	1	1	1			7:48	44.6313	-123.3146	AP8	Out	2020-06-08	W. Douglas Robinson		If using any record(s) from this dataset in electronic or other published works, including other datasets, the record(s) are to be fully cited as: XXXXXXX
95	Western Flycatcher	Empidox difficilis	ne	75	s	1	1	1	1	1			7:48	44.6313	-123.3146	AP8	Out	2020-06-08	W. Douglas Robinson		If using any record(s) from this dataset in electronic or other published works, including other datasets, the record(s) are to be fully cited as: XXXXXXX
96	Western Flycatcher	Empidox difficilis	nw	85	s	0	0	0	1	1			7:48	44.6313	-123.3146	AP8	Out	2020-06-08	W. Douglas Robinson		If using any record(s) from this dataset in electronic or other published works, including other datasets, the record(s) are to be fully cited as: XXXXXXX
97	Swainson's Thrush	Catharus ustulatus	n	22	sc	1	1	1	1	1			7:48	44.6313	-123.3146	AP8	Out	2020-06-08	W. Douglas Robinson		If using any record(s) from this dataset in electronic or other published works, including other datasets, the record(s) are to be fully cited as: XXXXXXX
98	Swainson's Thrush	Catharus ustulatus	nw	32	s	1	1	1	1	1			7:48	44.6313	-123.3146	AP8	Out	2020-06-08	W. Douglas Robinson		If using any record(s) from this dataset in electronic or other published works, including other datasets, the record(s) are to be fully cited as: XXXXXXX
99	Wilson's Warbler	Cardelli pusilla	e	60	s	0	1	1	1	1			7:48	44.6313	-123.3146	AP8	Out	2020-06-08	W. Douglas Robinson		If using any record(s) from this dataset in electronic or other published works, including other datasets, the record(s) are to be fully cited as: XXXXXXX
100	Wilson's Warbler	Cardelli pusilla	n	33	s	0	0	0	1	1			7:48	44.6313	-123.3146	AP8	Out	2020-06-08	W. Douglas Robinson		If using any record(s) from this dataset in electronic or other published works, including other datasets, the record(s) are to be fully cited as: XXXXXXX
101	Black-headed Grosbeak	Pheucticus melanocephalus	w	220	s	0	1	1	1	0			7:58	44.63264	-123.31337	AP3	Out	2020-06-08	W. Douglas Robinson		If using any record(s) from this dataset in electronic or other published works, including other datasets, the record(s) are to be fully cited as: XXXXXXX
102	Brown Creeper	Certhia america	e	40	c	0	0	1	1	0			7:58	44.63264	-123.31337	AP3	Out	2020-06-08	W. Douglas Robinson		If using any record(s) from this dataset in electronic or other published works, including other datasets, the record(s) are to be fully cited as: XXXXXXX
103	Dark-eyed Junco	Junco hyemalis	w	70	s	1	0	0	0	0			7:58	44.63264	-123.31337	AP3	Out	2020-06-08	W. Douglas Robinson		If using any record(s) from this dataset in electronic or other published works, including other datasets, the record(s) are to be fully cited as: XXXXXXX
104	Hermit Warbler	Setophaga occidentalis	e	160	s	1	1	1	1	1			7:58	44.63264	-123.31337	AP3	Out	2020-06-08	W. Douglas Robinson		If using any record(s) from this dataset in electronic or other published works, including other datasets, the record(s) are to be fully cited as: XXXXXXX
105	Hermit Warbler	Setophaga occidentalis	w	70	s	0	0	1	1	1			7:58	44.63264	-123.31337	AP3	Out	2020-06-08	W. Douglas Robinson		If using any record(s) from this dataset in electronic or other published works, including other datasets, the record(s) are to be fully cited as: XXXXXXX
106	Hermit Warbler	Setophaga occidentalis	s	45	s	0	0	0	1	1			7:58	44.63264	-123.31337	AP3	Out	2020-06-08	W. Douglas Robinson		If using any record(s) from this dataset in electronic or other published works, including other datasets, the record(s) are to be fully cited as: XXXXXXX
107	Pacific Wren	Troglodytes pacificus	ne	110	s	1	1	0	0	1			7:58	44.63264	-123.31337	AP3	Out	2020-06-08	W. Douglas Robinson		If using any record(s) from this dataset in electronic or other published works, including other datasets, the record(s) are to be fully cited as: XXXXXXX
108	Red-breasted Nuthatch	Sitta cadensis	e	90	c	1	1	1	1	1			7:58	44.63264	-123.31337	AP3	Out	2020-06-08	W. Douglas Robinson		If using any record(s) from this dataset in electronic or other published works, including other datasets, the record(s) are to be fully cited as: XXXXXXX
109	Wilson's Warbler	Cardelli pusilla	e	65	s	1	1	1	0	0			7:58	44.63264	-123.31337	AP3	Out	2020-06-08	W. Douglas Robinson		If using any record(s) from this dataset in electronic or other published works, including other datasets, the record(s) are to be fully cited as: XXXXXXX
110	Wilson's Warbler	Cardelli pusilla	n	12	c	0	0	0	0	1			7:58	44.63264	-123.31337	AP3	Out	2020-06-08	W. Douglas Robinson		If using any record(s) from this dataset in electronic or other published works, including other datasets, the record(s) are to be fully cited as: XXXXXXX
111	Band-tailed Pigeon	Patagioes fasciata	w	170	s	1	0	0	1	1			8:06	44.63325	-123.31141	AP3	In	2020-06-08	W. Douglas Robinson		If using any record(s) from this dataset in electronic or other published works, including other datasets, the record(s) are to be fully cited as: XXXXXXX
112	Black-throated Gray Warbler	Setophaga nigrescens	ne	125	s	1	1	1	1	1			8:06	44.63325	-123.31141	AP3	In	2020-06-08	W. Douglas Robinson		If using any record(s) from this dataset in electronic or other published works, including other datasets, the record(s) are to be fully cited as: XXXXXXX
113	Brown Creeper	Certhia america	n	55	c	0	0	0	1	0			8:06	44.63325	-123.31141	AP3	In	2020-06-08	W. Douglas Robinson		If using any record(s) from this dataset in electronic or other published works, including other datasets, the record(s) are to be fully cited as: XXXXXXX
114	Chestnut-backed Chickadee	Poecile rufescens	s	22	c	0	0	1	1	0			8:06	44.63325	-123.31141	AP3	In	2020-06-08	W. Douglas Robinson		If using any record(s) from this dataset in electronic or other published works, including other datasets, the record(s) are to be fully cited as: XXXXXXX
115	Common Raven	Corvus corax	s	250	c	0	0	1	1	0			8:06	44.63325	-123.31141	AP3	In	2020-06-08	W. Douglas Robinson		If using any record(s) from this dataset in electronic or other published works, including other datasets, the record(s) are to be fully cited as: XXXXXXX
116	Hermit Warbler	Setophaga occidentalis	s	170	s	0	0	1	1	1			8:06	44.63325	-123.31141	AP3	In	2020-06-08	W. Douglas Robinson		If using any record(s) from this dataset in electronic or other published works, including other datasets, the record(s) are to be fully cited as: XXXXXXX
117	Wilson's Warbler	Cardelli pusilla	ne	110	s	1	1	1	1	1			8:06	44.63325	-123.31141	AP3	In	2020-06-08	W. Douglas Robinson		If using any record(s) from this dataset in electronic or other published works, including other datasets, the record(s) are to be fully cited as: XXXXXXX
118	Wilson's Warbler	Cardelli pusilla	ne	60	s	0	0	0	0	1			8:06	44.63325	-123.31141	AP3	In	2020-06-08	W. Douglas Robinson		If using any record(s) from this dataset in electronic or other published works, including other datasets, the record(s) are to be fully cited as: XXXXXXX
119	Hermit Warbler	Setophaga occidentalis	e	90	s	1	1	1	0	1			8:16	44.63361	-123.30853	AP3	In	2020-06-08	W. Douglas Robinson		If using any record(s) from this dataset in electronic or other published works, including other datasets, the record(s) are to be fully cited as: XXXXXXX
120	Hermit Warbler	Setophaga occidentalis	nw	60	s	0	0	0	1	1			8:16	44.63361	-123.30853	AP3	In	2020-06-08	W. Douglas Robinson		If using any record(s) from this dataset in electronic or other published works, including other datasets, the record(s) are to be fully cited as: XXXXXXX
121	Pacific Wren	Troglodytes pacificus	nw	75	s	0	1	1	1	1			8:16	44.63361	-123.30853	AP3	In	2020-06-08	W. Douglas Robinson		If using any record(s) from this dataset in electronic or other published works, including other datasets, the record(s) are to be fully cited as: XXXXXXX
122	Western Flycatcher	Empidox difficilis	s	45	cs	1	1	0	0	0			8:16	44.63361	-123.30853	AP3	In	2020-06-08	W. Douglas Robinson		If using any record(s) from this dataset in electronic or other published works, including other datasets, the record(s) are to be fully cited as: XXXXXXX
123	Red-breasted Nuthatch	Sitta cadensis	w	105	c	0	0	0	0	1			8:16	44.63361	-123.30853	AP3	In	2020-06-08	W. Douglas Robinson		If using any record(s) from this dataset in electronic or other published works, including other datasets, the record(s) are to be fully cited as: XXXXXXX
124	Steller's Jay	Cyanocitta stelleri	nw	90	c	0	1	1	1	1			8:16	44.63361	-123.30853	AP3	In	2020-06-08	W. Douglas Robinson		If using any record(s) from this dataset in electronic or other published works, including other datasets, the record(s) are to be fully cited as: XXXXXXX
125	Black-headed Grosbeak	Pheucticus melanocephalus	sw	80	s	0	0	0	0	1			8:25	44.63238	-123.3078	AP3	In	2020-06-08	W. Douglas Robinson		If using any record(s) from this dataset in electronic or other published works, including other datasets, the record(s) are to be fully cited as: XXXXXXX
126	Cada Jay	Perisoreus cadensis	w	45	c	0	0	0	1	1			8:25	44.63238	-123.3078	AP3	In	2020-06-08	W. Douglas Robinson		If using any record(s) from this dataset in electronic or other published works, including other datasets, the record(s) are to be fully cited as: XXXXXXX
127	Cada Jay	Perisoreus cadensis	w	45	c	0	0	0	1	1			8:25	44.63238	-123.3078	AP3	In	2020-06-08	W. Douglas Robinson		If using any record(s) from this dataset in electronic or other published works, including other datasets, the record(s) are to be fully cited as: XXXXXXX
128	Chestnut-backed Chickadee	Poecile rufescens	s	40	c	0	1	1	0	0			8:25	44.63238	-123.3078	AP3	In	2020-06-08	W. Douglas Robinson		If using any record(s) from this dataset in electronic or other published works, including other datasets, the record(s) are to be fully cited as: XXXXXXX
129	Dark-eyed Junco	Junco hyemalis	s	35	s	0	0	1	1	0			8:25	44.63238	-123.3078	AP3	In	2020-06-08	W. Douglas Robinson		If using any record(s) from this dataset in electronic or other published works, including other datasets, the record(s) are to be fully cited as: XXXXXXX
130	Hermit Warbler	Setophaga occidentalis	e	70	s	1	1	1	1	1			8:25	44.63238	-123.3078	AP3	In	2020-06-08	W. Douglas Robinson		If using any record(s) from this dataset in electronic or other published works, including other datasets, the record(s) are to be fully cited as: XXXXXXX
131	Hermit Warbler	Setophaga occidentalis	n	130	s	0	0	1	1	0			8:25	44.63238	-123.3078	AP3	In	2020-06-08	W. Douglas Robinson		If using any record(s) from this dataset in electronic or other published works, including other datasets, the record(s) are to be fully cited as: XXXXXXX
132	Western Flycatcher	Empidox difficilis	w	45	s	0	0	1	1	1			8:25	44.63238	-123.3078	AP3	In	2020-06-08	W. Douglas Robinson		If using any record(s) from this dataset in electronic or other published works, including other datasets, the record(s) are to be fully cited as: XXXXXXX
133	Wilson's Warbler	Cardelli pusilla	w	25	s	1	1	1	1	1			8:25	44.63238	-123.3078	AP3	In	2020-06-08	W. Douglas Robinson		If using any record(s) from this dataset in electronic or other published works, including other datasets, the record(s) are to be fully cited as: XXXXXXX
134	Black-headed Grosbeak	Pheucticus melanocephalus	sw	175	s	1	1	1	1	1			8:34	44.63262	-123.30538	AP3	In	2020-06-08	W. Douglas Robinson		If using any record(s) from this dataset in electronic or other published works, including other datasets, the record(s) are to be fully cited as: XXXXXXX
135	Orange-crowned Warbler	Leiothlypis celata	w	12	cs	1	1	1	0	0			8:34	44.63262	-123.30538	AP3	In	2020-06-08	W. Douglas Robinson		If using any record(s) from this dataset in electronic or other published works, including other datasets, the record(s) are to be fully cited as: XXXXXXX
136	Orange-crowned Warbler	Leiothlypis celata	w	12	cs	1	1	1	0	0			8:34	44.63262	-123.30538	AP3	In	2020-06-08	W. Douglas Robinson		If using any record(s) from this dataset in electronic or other published works, including other datasets, the record(s) are to be fully cited as: XXXXXXX
137	Spotted Towhee	Pipilo maculatus	s	33	cs	0	0	0	0	1			8:34	44.63262	-123.30538	AP3	In	2020-06-08	W. Douglas Robinson		If using any record(s) from this dataset in electronic or other published works, including other datasets, the record(s) are to be fully cited as: XXXXXXX
138	Swainson's Thrush	Catharus ustulatus	e	27	sc	1	1	1	1	1			8:34	44.63262	-123.30538	AP3	In	2020-06-08	W. Douglas Robinson		If using any record(s) from this dataset in electronic or other published works, including other datasets, the record(s) are to be fully cited as: XXXXXXX
139	Swainson's Thrush	Catharus ustulatus		30	c	0	0	1	1	1			8:34	44.63262	-123.30538	AP3	In	2020-06-08	W. Douglas Robinson		If using any record(s) from this dataset in electronic or other published works, including other datasets, the record(s) are to be fully cited as: XXXXXXX
140	Black-headed Grosbeak	Pheucticus melanocephalus	w	225	s	0	1	1	1	0			8:43	44.63203	-123.30373	AP3	In	2020-06-08	W. Douglas Robinson		If using any record(s) from this dataset in electronic or other published works, including other datasets, the record(s) are to be fully cited as: XXXXXXX
141	Common Raven	Corvus corax	s	250	c	0	1	1	1	1			8:43	44.63203	-123.30373	AP3	In	2020-06-08	W. Douglas Robinson		If using any record(s) from this dataset in electronic or other published works, including other datasets, the record(s) are to be fully cited as: XXXXXXX
142	Dark-eyed Junco	Junco hyemalis	s	16	sc	1	1	1	1	1			8:43	44.63203	-123.30373	AP3	In	2020-06-08	W. Douglas Robinson		If using any record(s) from this dataset in electronic or other published works, including other datasets, the record(s) are to be fully cited as: XXXXXXX
143	Dark-eyed Junco	Junco hyemalis	s	16	sc	1	1	1	1	1			8:43	44.63203	-123.30373	AP3	In	2020-06-08	W. Douglas Robinson		If using any record(s) from this dataset in electronic or other published works, including other datasets, the record(s) are to be fully cited as: XXXXXXX
144	Evening Grosbeak	Coccothraustes vespertinus	w	150	cf	0	0	0	1	1			8:43	44.63203	-123.30373	AP3	In	2020-06-08	W. Douglas Robinson		If using any record(s) from this dataset in electronic or other published works, including other datasets, the record(s) are to be fully cited as: XXXXXXX
145	Evening Grosbeak	Coccothraustes vespertinus	w	150	cf	0	0	0	1	1			8:43	44.63203	-123.30373	AP3	In	2020-06-08	W. Douglas Robinson		If using any record(s) from this dataset in electronic or other published works, including other datasets, the record(s) are to be fully cited as: XXXXXXX
146	Hermit Warbler	Setophaga occidentalis	sw	130	s	1	1	1	0	1			8:43	44.63203	-123.30373	AP3	In	2020-06-08	W. Douglas Robinson		If using any record(s) from this dataset in electronic or other published works, including other datasets, the record(s) are to be fully cited as: XXXXXXX
147	Red-breasted Nuthatch	Sitta cadensis	se	70	c	0	0	1	0	0			8:43	44.63203	-123.30373	AP3	In	2020-06-08	W. Douglas Robinson		If using any record(s) from this dataset in electronic or other published works, including other datasets, the record(s) are to be fully cited as: XXXXXXX
148	Swainson's Thrush	Catharus ustulatus	n	15	cs	0	1	0	1	1			8:43	44.63203	-123.30373	AP3	In	2020-06-08	W. Douglas Robinson		If using any record(s) from this dataset in electronic or other published works, including other datasets, the record(s) are to be fully cited as: XXXXXXX
149	Dark-eyed Junco	Junco hyemalis	e	11	cv	0	1	1	1	1			8:51	44.63345	-123.30217	AP3	In	2020-06-08	W. Douglas Robinson		If using any record(s) from this dataset in electronic or other published works, including other datasets, the record(s) are to be fully cited as: XXXXXXX
150	Evening Grosbeak	Coccothraustes vespertinus	e	125	c	1	0	0	0	0			8:51	44.63345	-123.30217	AP3	In	2020-06-08	W. Douglas Robinson		If using any record(s) from this dataset in electronic or other published works, including other datasets, the record(s) are to be fully cited as: XXXXXXX
151	Hermit Warbler	Setophaga occidentalis	e	90	s	1	1	1	1	1			8:51	44.63345	-123.30217	AP3	In	2020-06-08	W. Douglas Robinson		If using any record(s) from this dataset in electronic or other published works, including other datasets, the record(s) are to be fully cited as: XXXXXXX
152	Pacific Wren	Troglodytes pacificus	nw	16	s	1	1	1	1	1			8:51	44.63345	-123.30217	AP3	In	2020-06-08	W. Douglas Robinson		If using any record(s) from this dataset in electronic or other published works, including other datasets, the record(s) are to be fully cited as: XXXXXXX
153	Western Flycatcher	Empidox difficilis	e	75	s	1	1	1	1	1			8:51	44.63345	-123.30217	AP3	In	2020-06-08	W. Douglas Robinson		If using any record(s) from this dataset in electronic or other published works, including other datasets, the record(s) are to be fully cited as: XXXXXXX
154	Western Flycatcher	Empidox difficilis	n	55	s	0	0	0	1	1			8:51	44.63345	-123.30217	AP3	In	2020-06-08	W. Douglas Robinson		If using any record(s) from this dataset in electronic or other published works, including other datasets, the record(s) are to be fully cited as: XXXXXXX
155	Spotted Towhee	Pipilo maculatus	e	30	s	1	0	0	0	0			8:51	44.63345	-123.30217	AP3	In	2020-06-08	W. Douglas Robinson		If using any record(s) from this dataset in electronic or other published works, including other datasets, the record(s) are to be fully cited as: XXXXXXX
156	Steller's Jay	Cyanocitta stelleri	e	70	vc	0	0	0	1	1			8:51	44.63345	-123.30217	AP3	In	2020-06-08	W. Douglas Robinson		If using any record(s) from this dataset in electronic or other published works, including other datasets, the record(s) are to be fully cited as: XXXXXXX
157	Swainson's Thrush	Catharus ustulatus	w	40	cs	0	0	0	1	1			8:51	44.63345	-123.30217	AP3	In	2020-06-08	W. Douglas Robinson		If using any record(s) from this dataset in electronic or other published works, including other datasets, the record(s) are to be fully cited as: XXXXXXX
158	Wilson's Warbler	Cardelli pusilla	e	80	s	0	1	1	0	0			8:51	44.63345	-123.30217	AP3	In	2020-06-08	W. Douglas Robinson		If using any record(s) from this dataset in electronic or other published works, including other datasets, the record(s) are to be fully cited as: XXXXXXX
159	Chestnut-backed Chickadee	Poecile rufescens	e	35	c	1	1	0	1	1			9:00	44.63526	-123.30076	AP3	Out	2020-06-08	W. Douglas Robinson		If using any record(s) from this dataset in electronic or other published works, including other datasets, the record(s) are to be fully cited as: XXXXXXX
160	Common Raven	Corvus corax	ne	350	c	0	0	1	1	1			9:00	44.63526	-123.30076	AP3	Out	2020-06-08	W. Douglas Robinson		If using any record(s) from this dataset in electronic or other published works, including other datasets, the record(s) are to be fully cited as: XXXXXXX
161	Hermit Warbler	Setophaga occidentalis	s	45	s	1	1	1	1	1			9:00	44.63526	-123.30076	AP3	Out	2020-06-08	W. Douglas Robinson		If using any record(s) from this dataset in electronic or other published works, including other datasets, the record(s) are to be fully cited as: XXXXXXX
162	Hermit Warbler	Setophaga occidentalis	e	95	s	1	1	1	1	1			9:00	44.63526	-123.30076	AP3	Out	2020-06-08	W. Douglas Robinson		If using any record(s) from this dataset in electronic or other published works, including other datasets, the record(s) are to be fully cited as: XXXXXXX
163	Pacific Wren	Troglodytes pacificus	w	27	s	1	1	1	0	0			9:00	44.63526	-123.30076	AP3	Out	2020-06-08	W. Douglas Robinson		If using any record(s) from this dataset in electronic or other published works, including other datasets, the record(s) are to be fully cited as: XXXXXXX
164	Red-breasted Nuthatch	Sitta cadensis	n	25	c	0	0	1	1	0			9:00	44.63526	-123.30076	AP3	Out	2020-06-08	W. Douglas Robinson		If using any record(s) from this dataset in electronic or other published works, including other datasets, the record(s) are to be fully cited as: XXXXXXX
165	Red-breasted Sapsucker	Sphyrapicus ruber	n	75	d	0	0	1	0	0			9:00	44.63526	-123.30076	AP3	Out	2020-06-08	W. Douglas Robinson		If using any record(s) from this dataset in electronic or other published works, including other datasets, the record(s) are to be fully cited as: XXXXXXX
166	Wilson's Warbler	Cardelli pusilla	e	60	s	1	1	1	1	1			9:00	44.63526	-123.30076	AP3	Out	2020-06-08	W. Douglas Robinson		If using any record(s) from this dataset in electronic or other published works, including other datasets, the record(s) are to be fully cited as: XXXXXXX
167	Band-tailed Pigeon	Patagioes fasciata	se	60	s	1	1	0	0	0			5:38	44.63171	-123.30124	AP3	Out	2020-06-19	W. Douglas Robinson		If using any record(s) from this dataset in electronic or other published works, including other datasets, the record(s) are to be fully cited as: XXXXXXX
168	Chestnut-backed Chickadee	Poecile rufescens	nw	36	c	1	1	1	1	1			5:38	44.63171	-123.30124	AP3	Out	2020-06-19	W. Douglas Robinson		If using any record(s) from this dataset in electronic or other published works, including other datasets, the record(s) are to be fully cited as: XXXXXXX
169	Dark-eyed Junco	Junco hyemalis	nw	28	s	1	1	1	1	1			5:38	44.63171	-123.30124	AP3	Out	2020-06-19	W. Douglas Robinson		If using any record(s) from this dataset in electronic or other published works, including other datasets, the record(s) are to be fully cited as: XXXXXXX
170	Pacific Wren	Troglodytes pacificus	s	65	s	0	1	0	1	1			5:38	44.63171	-123.30124	AP3	Out	2020-06-19	W. Douglas Robinson		If using any record(s) from this dataset in electronic or other published works, including other datasets, the record(s) are to be fully cited as: XXXXXXX
171	Western Flycatcher	Empidox difficilis	s	77	s	1	1	0	1	1			5:38	44.63171	-123.30124	AP3	Out	2020-06-19	W. Douglas Robinson		If using any record(s) from this dataset in electronic or other published works, including other datasets, the record(s) are to be fully cited as: XXXXXXX
172	Pine Siskin	Spinus pinus	w	40	c	1	1	1	1	1			5:38	44.63171	-123.30124	AP3	Out	2020-06-19	W. Douglas Robinson		If using any record(s) from this dataset in electronic or other published works, including other datasets, the record(s) are to be fully cited as: XXXXXXX
173	Red-breasted Nuthatch	Sitta cadensis	w	39	c	0	0	1	1	1			5:38	44.63171	-123.30124	AP3	Out	2020-06-19	W. Douglas Robinson		If using any record(s) from this dataset in electronic or other published works, including other datasets, the record(s) are to be fully cited as: XXXXXXX
174	Swainson's Thrush	Catharus ustulatus	w	27	sc	1	1	1	1	0			5:38	44.63171	-123.30124	AP3	Out	2020-06-19	W. Douglas Robinson		If using any record(s) from this dataset in electronic or other published works, including other datasets, the record(s) are to be fully cited as: XXXXXXX
175	Western Tager	Piranga ludovicia	s	12	sv	1	1	1	1	1			5:38	44.63171	-123.30124	AP3	Out	2020-06-19	W. Douglas Robinson		If using any record(s) from this dataset in electronic or other published works, including other datasets, the record(s) are to be fully cited as: XXXXXXX
176	Wilson's Warbler	Cardelli pusilla	e	45	s	1	1	1	1	0			5:38	44.63171	-123.30124	AP3	Out	2020-06-19	W. Douglas Robinson		If using any record(s) from this dataset in electronic or other published works, including other datasets, the record(s) are to be fully cited as: XXXXXXX
177	Band-tailed Pigeon	Patagioes fasciata	n	1	vf	0	0	0	1	0			5:44	44.63171	-123.30124	AP3	Out	2020-06-19	W. Douglas Robinson		If using any record(s) from this dataset in electronic or other published works, including other datasets, the record(s) are to be fully cited as: XXXXXXX
178	Brown Creeper	Certhia america	e	55	s	0	0	1	0	0			5:44	44.63171	-123.30124	AP3	Out	2020-06-19	W. Douglas Robinson		If using any record(s) from this dataset in electronic or other published works, including other datasets, the record(s) are to be fully cited as: XXXXXXX
179	Chestnut-backed Chickadee	Poecile rufescens	w	80	c	0	0	0	0	1			5:44	44.63171	-123.30124	AP3	Out	2020-06-19	W. Douglas Robinson		If using any record(s) from this dataset in electronic or other published works, including other datasets, the record(s) are to be fully cited as: XXXXXXX
180	Common Loon	Gavia immer	e	500	cf	0	0	0	1	0			5:44	44.63171	-123.30124	AP3	Out	2020-06-19	W. Douglas Robinson		If using any record(s) from this dataset in electronic or other published works, including other datasets, the record(s) are to be fully cited as: XXXXXXX
181	Dark-eyed Junco	Junco hyemalis	n	26	s	1	1	1	1	1			5:44	44.63171	-123.30124	AP3	Out	2020-06-19	W. Douglas Robinson		If using any record(s) from this dataset in electronic or other published works, including other datasets, the record(s) are to be fully cited as: XXXXXXX
182	Hairy Woodpecker	Leuconotopicus villosus	s	105	c	0	1	1	0	0			5:44	44.63171	-123.30124	AP3	Out	2020-06-19	W. Douglas Robinson		If using any record(s) from this dataset in electronic or other published works, including other datasets, the record(s) are to be fully cited as: XXXXXXX
183	Hermit Warbler	Setophaga occidentalis	e	75	s	1	1	0	1	0			5:44	44.63171	-123.30124	AP3	Out	2020-06-19	W. Douglas Robinson		If using any record(s) from this dataset in electronic or other published works, including other datasets, the record(s) are to be fully cited as: XXXXXXX
184	Pacific Wren	Troglodytes pacificus	s	48	s	1	1	1	1	0			5:44	44.63171	-123.30124	AP3	Out	2020-06-19	W. Douglas Robinson		If using any record(s) from this dataset in electronic or other published works, including other datasets, the record(s) are to be fully cited as: XXXXXXX
185	Western Flycatcher	Empidox difficilis	s	65	s	1	1	1	1	1			5:44	44.63171	-123.30124	AP3	Out	2020-06-19	W. Douglas Robinson		If using any record(s) from this dataset in electronic or other published works, including other datasets, the record(s) are to be fully cited as: XXXXXXX
186	Pine Siskin	Spinus pinus	e	30	c	0	0	0	1	1			5:44	44.63171	-123.30124	AP3	Out	2020-06-19	W. Douglas Robinson		If using any record(s) from this dataset in electronic or other published works, including other datasets, the record(s) are to be fully cited as: XXXXXXX
187	Purple Martin	Progne subis	s	150	cf	1	0	1	0	0			5:44	44.63171	-123.30124	AP3	Out	2020-06-19	W. Douglas Robinson		If using any record(s) from this dataset in electronic or other published works, including other datasets, the record(s) are to be fully cited as: XXXXXXX
188	Red-breasted Nuthatch	Sitta cadensis	e	70	c	1	1	1	0	0			5:44	44.63171	-123.30124	AP3	Out	2020-06-19	W. Douglas Robinson		If using any record(s) from this dataset in electronic or other published works, including other datasets, the record(s) are to be fully cited as: XXXXXXX
189	Swainson's Thrush	Catharus ustulatus	w	65	s	1	1	1	1	1			5:44	44.63171	-123.30124	AP3	Out	2020-06-19	W. Douglas Robinson		If using any record(s) from this dataset in electronic or other published works, including other datasets, the record(s) are to be fully cited as: XXXXXXX
190	Western Tager	Piranga ludovicia	e	14	sv	1	1	1	1	1			5:44	44.63171	-123.30124	AP3	Out	2020-06-19	W. Douglas Robinson		If using any record(s) from this dataset in electronic or other published works, including other datasets, the record(s) are to be fully cited as: XXXXXXX
191	Dark-eyed Junco	Junco hyemalis	w	48	s	1	1	1	1	1			5:52	44.63168	-123.30309	AP3	In	2020-06-19	W. Douglas Robinson		If using any record(s) from this dataset in electronic or other published works, including other datasets, the record(s) are to be fully cited as: XXXXXXX
192	Hermit Warbler	Setophaga occidentalis	n	13	s	1	0	0	0	0			5:52	44.63168	-123.30309	AP3	In	2020-06-19	W. Douglas Robinson		If using any record(s) from this dataset in electronic or other published works, including other datasets, the record(s) are to be fully cited as: XXXXXXX
193	Hutton's Vireo	Vireo huttoni	e	65	s	0	1	1	1	0			5:52	44.63168	-123.30309	AP3	In	2020-06-19	W. Douglas Robinson		If using any record(s) from this dataset in electronic or other published works, including other datasets, the record(s) are to be fully cited as: XXXXXXX
194	Orange-crowned Warbler	Leiothlypis celata	e	35	c	0	0	0	1	0			5:52	44.63168	-123.30309	AP3	In	2020-06-19	W. Douglas Robinson		If using any record(s) from this dataset in electronic or other published works, including other datasets, the record(s) are to be fully cited as: XXXXXXX
195	Purple Finch	Haemorhous purpureus	s	115	s	1	1	1	1	1			5:52	44.63168	-123.30309	AP3	In	2020-06-19	W. Douglas Robinson		If using any record(s) from this dataset in electronic or other published works, including other datasets, the record(s) are to be fully cited as: XXXXXXX
196	Red-breasted Nuthatch	Sitta cadensis	n	25	c	1	1	0	1	0			5:52	44.63168	-123.30309	AP3	In	2020-06-19	W. Douglas Robinson		If using any record(s) from this dataset in electronic or other published works, including other datasets, the record(s) are to be fully cited as: XXXXXXX
197	Swainson's Thrush	Catharus ustulatus	s	24	s	1	1	0	0	0			5:52	44.63168	-123.30309	AP3	In	2020-06-19	W. Douglas Robinson		If using any record(s) from this dataset in electronic or other published works, including other datasets, the record(s) are to be fully cited as: XXXXXXX
198	Western Tager	Piranga ludovicia	n	140	s	1	1	1	1	1			5:52	44.63168	-123.30309	AP3	In	2020-06-19	W. Douglas Robinson		If using any record(s) from this dataset in electronic or other published works, including other datasets, the record(s) are to be fully cited as: XXXXXXX
199	Wilson's Warbler	Cardelli pusilla	n	31	s	1	1	0	0	0			5:52	44.63168	-123.30309	AP3	In	2020-06-19	W. Douglas Robinson		If using any record(s) from this dataset in electronic or other published works, including other datasets, the record(s) are to be fully cited as: XXXXXXX
200	Band-tailed Pigeon	Patagioes fasciata	n	1	vf	0	0	0	1	0			5:57	44.63168	-123.30309	AP3	In	2020-06-19	W. Douglas Robinson		If using any record(s) from this dataset in electronic or other published works, including other datasets, the record(s) are to be fully cited as: XXXXXXX
201	Dark-eyed Junco	Junco hyemalis	w	60	s	1	1	1	1	0			5:57	44.63168	-123.30309	AP3	In	2020-06-19	W. Douglas Robinson		If using any record(s) from this dataset in electronic or other published works, including other datasets, the record(s) are to be fully cited as: XXXXXXX
202	Hermit Warbler	Setophaga occidentalis	n	13	sv	1	1	1	0	1			5:57	44.63168	-123.30309	AP3	In	2020-06-19	W. Douglas Robinson		If using any record(s) from this dataset in electronic or other published works, including other datasets, the record(s) are to be fully cited as: XXXXXXX
203	Hutton's Vireo	Vireo huttoni	ne	70	s	0	0	1	1	0			5:57	44.63168	-123.30309	AP3	In	2020-06-19	W. Douglas Robinson		If using any record(s) from this dataset in electronic or other published works, including other datasets, the record(s) are to be fully cited as: XXXXXXX
204	Purple Finch	Haemorhous purpureus	s	115	s	1	1	1	1	0			5:57	44.63168	-123.30309	AP3	In	2020-06-19	W. Douglas Robinson		If using any record(s) from this dataset in electronic or other published works, including other datasets, the record(s) are to be fully cited as: XXXXXXX
205	Red Crossbill	Loxia curvirostra	e	150	cf	0	1	0	1	0			5:57	44.63168	-123.30309	AP3	In	2020-06-19	W. Douglas Robinson		If using any record(s) from this dataset in electronic or other published works, including other datasets, the record(s) are to be fully cited as: XXXXXXX
206	Red-breasted Sapsucker	Sphyrapicus ruber	e	200	d	0	0	0	1	0			5:57	44.63168	-123.30309	AP3	In	2020-06-19	W. Douglas Robinson		If using any record(s) from this dataset in electronic or other published works, including other datasets, the record(s) are to be fully cited as: XXXXXXX
207	Spotted Towhee	Pipilo maculatus	n	17	s	1	1	1	1	0			5:57	44.63168	-123.30309	AP3	In	2020-06-19	W. Douglas Robinson		If using any record(s) from this dataset in electronic or other published works, including other datasets, the record(s) are to be fully cited as: XXXXXXX
208	Swainson's Thrush	Catharus ustulatus	se	58	s	0	0	0	0	1			5:57	44.63168	-123.30309	AP3	In	2020-06-19	W. Douglas Robinson		If using any record(s) from this dataset in electronic or other published works, including other datasets, the record(s) are to be fully cited as: XXXXXXX
209	Western Tager	Piranga ludovicia	w	140	s	1	1	1	1	1			5:57	44.63168	-123.30309	AP3	In	2020-06-19	W. Douglas Robinson		If using any record(s) from this dataset in electronic or other published works, including other datasets, the record(s) are to be fully cited as: XXXXXXX
210	Band-tailed Pigeon	Patagioes fasciata	e	40	sv	1	1	1	1	0			6:06	44.63191	-123.30473	AP3	In	2020-06-19	W. Douglas Robinson		If using any record(s) from this dataset in electronic or other published works, including other datasets, the record(s) are to be fully cited as: XXXXXXX
211	Band-tailed Pigeon	Patagioes fasciata	e	40	sv	1	1	1	1	0			6:06	44.63191	-123.30473	AP3	In	2020-06-19	W. Douglas Robinson		If using any record(s) from this dataset in electronic or other published works, including other datasets, the record(s) are to be fully cited as: XXXXXXX
212	Chestnut-backed Chickadee	Poecile rufescens	s	9	cv	1	1	1	1	0			6:06	44.63191	-123.30473	AP3	In	2020-06-19	W. Douglas Robinson		If using any record(s) from this dataset in electronic or other published works, including other datasets, the record(s) are to be fully cited as: XXXXXXX
213	Dark-eyed Junco	Junco hyemalis	s	40	s	1	1	1	1	1			6:06	44.63191	-123.30473	AP3	In	2020-06-19	W. Douglas Robinson		If using any record(s) from this dataset in electronic or other published works, including other datasets, the record(s) are to be fully cited as: XXXXXXX
214	Hermit Warbler	Setophaga occidentalis	se	29	s	1	1	0	0	1			6:06	44.63191	-123.30473	AP3	In	2020-06-19	W. Douglas Robinson		If using any record(s) from this dataset in electronic or other published works, including other datasets, the record(s) are to be fully cited as: XXXXXXX
215	Orange-crowned Warbler	Leiothlypis celata	e	7	sv	1	1	1	1	1			6:06	44.63191	-123.30473	AP3	In	2020-06-19	W. Douglas Robinson		If using any record(s) from this dataset in electronic or other published works, including other datasets, the record(s) are to be fully cited as: XXXXXXX
216	Pine Siskin	Spinus pinus	e	40	c	1	1	0	0	0			6:06	44.63191	-123.30473	AP3	In	2020-06-19	W. Douglas Robinson		If using any record(s) from this dataset in electronic or other published works, including other datasets, the record(s) are to be fully cited as: XXXXXXX
217	Spotted Towhee	Pipilo maculatus	s	44	s	1	1	1	1	1			6:06	44.63191	-123.30473	AP3	In	2020-06-19	W. Douglas Robinson		If using any record(s) from this dataset in electronic or other published works, including other datasets, the record(s) are to be fully cited as: XXXXXXX
218	Wilson's Warbler	Cardelli pusilla	e	5	vc	1	1	1	1	1			6:06	44.63191	-123.30473	AP3	In	2020-06-19	W. Douglas Robinson		If using any record(s) from this dataset in electronic or other published works, including other datasets, the record(s) are to be fully cited as: XXXXXXX
219	Black-throated Gray Warbler	Setophaga nigrescens	w	44	s	1	1	1	1	0			6:11	44.63191	-123.30473	AP3	In	2020-06-19	W. Douglas Robinson		If using any record(s) from this dataset in electronic or other published works, including other datasets, the record(s) are to be fully cited as: XXXXXXX
220	Cada Jay	Perisoreus cadensis	sw	90	c	0	1	0	0	0			6:11	44.63191	-123.30473	AP3	In	2020-06-19	W. Douglas Robinson		If using any record(s) from this dataset in electronic or other published works, including other datasets, the record(s) are to be fully cited as: XXXXXXX
221	Chestnut-backed Chickadee	Poecile rufescens	s	13	cv	1	1	1	1	1			6:11	44.63191	-123.30473	AP3	In	2020-06-19	W. Douglas Robinson		If using any record(s) from this dataset in electronic or other published works, including other datasets, the record(s) are to be fully cited as: XXXXXXX
222	Dark-eyed Junco	Junco hyemalis	s	38	s	0	0	0	0	1			6:11	44.63191	-123.30473	AP3	In	2020-06-19	W. Douglas Robinson		If using any record(s) from this dataset in electronic or other published works, including other datasets, the record(s) are to be fully cited as: XXXXXXX
223	Hermit Warbler	Setophaga occidentalis	s	70	s	0	1	1	0	0			6:11	44.63191	-123.30473	AP3	In	2020-06-19	W. Douglas Robinson		If using any record(s) from this dataset in electronic or other published works, including other datasets, the record(s) are to be fully cited as: XXXXXXX
224	Orange-crowned Warbler	Leiothlypis celata	w	5	sv	1	1	1	1	1			6:11	44.63191	-123.30473	AP3	In	2020-06-19	W. Douglas Robinson		If using any record(s) from this dataset in electronic or other published works, including other datasets, the record(s) are to be fully cited as: XXXXXXX
225	Purple Finch	Haemorhous purpureus	s	80	s	1	1	1	1	0			6:11	44.63191	-123.30473	AP3	In	2020-06-19	W. Douglas Robinson		If using any record(s) from this dataset in electronic or other published works, including other datasets, the record(s) are to be fully cited as: XXXXXXX
226	Red-breasted Nuthatch	Sitta cadensis	s	55	c	0	0	1	0	1			6:11	44.63191	-123.30473	AP3	In	2020-06-19	W. Douglas Robinson		If using any record(s) from this dataset in electronic or other published works, including other datasets, the record(s) are to be fully cited as: XXXXXXX
227	Spotted Towhee	Pipilo maculatus	s	27	s	1	1	1	1	1			6:11	44.63191	-123.30473	AP3	In	2020-06-19	W. Douglas Robinson		If using any record(s) from this dataset in electronic or other published works, including other datasets, the record(s) are to be fully cited as: XXXXXXX
228	Wilson's Warbler	Cardelli pusilla	e	4	cv	1	1	1	1	1			6:11	44.63191	-123.30473	AP3	In	2020-06-19	W. Douglas Robinson		If using any record(s) from this dataset in electronic or other published works, including other datasets, the record(s) are to be fully cited as: XXXXXXX
229	Black-throated Gray Warbler	Setophaga nigrescens	s	60	s	1	1	0	0	0			6:21	44.63262	-123.30561	AP3	In	2020-06-19	W. Douglas Robinson		If using any record(s) from this dataset in electronic or other published works, including other datasets, the record(s) are to be fully cited as: XXXXXXX
230	Hermit Thrush	Catharus guttatus	nw	55	s	1	1	0	0	0			6:21	44.63262	-123.30561	AP3	In	2020-06-19	W. Douglas Robinson		If using any record(s) from this dataset in electronic or other published works, including other datasets, the record(s) are to be fully cited as: XXXXXXX
231	Orange-crowned Warbler	Leiothlypis celata	n	10	s	1	1	1	1	1			6:21	44.63262	-123.30561	AP3	In	2020-06-19	W. Douglas Robinson		If using any record(s) from this dataset in electronic or other published works, including other datasets, the record(s) are to be fully cited as: XXXXXXX
232	Steller's Jay	Cyanocitta stelleri	sw	175	c	1	0	0	0	0			6:21	44.63262	-123.30561	AP3	In	2020-06-19	W. Douglas Robinson		If using any record(s) from this dataset in electronic or other published works, including other datasets, the record(s) are to be fully cited as: XXXXXXX
233	Swainson's Thrush	Catharus ustulatus	w	30	c	0	1	1	1	1			6:21	44.63262	-123.30561	AP3	In	2020-06-19	W. Douglas Robinson		If using any record(s) from this dataset in electronic or other published works, including other datasets, the record(s) are to be fully cited as: XXXXXXX
234	Wilson's Warbler	Cardelli pusilla	n	13	s	1	1	1	1	1			6:21	44.63262	-123.30561	AP3	In	2020-06-19	W. Douglas Robinson		If using any record(s) from this dataset in electronic or other published works, including other datasets, the record(s) are to be fully cited as: XXXXXXX
235	Wilson's Warbler	Cardelli pusilla	se	60	s	1	0	1	0	1			6:21	44.63262	-123.30561	AP3	In	2020-06-19	W. Douglas Robinson		If using any record(s) from this dataset in electronic or other published works, including other datasets, the record(s) are to be fully cited as: XXXXXXX
236	Band-tailed Pigeon	Patagioes fasciata	se	130	s	0	0	1	1	1			6:26	44.63262	-123.30561	AP3	In	2020-06-19	W. Douglas Robinson		If using any record(s) from this dataset in electronic or other published works, including other datasets, the record(s) are to be fully cited as: XXXXXXX
237	Chestnut-backed Chickadee	Poecile rufescens	e	28	c	0	0	0	0	1			6:26	44.63262	-123.30561	AP3	In	2020-06-19	W. Douglas Robinson		If using any record(s) from this dataset in electronic or other published works, including other datasets, the record(s) are to be fully cited as: XXXXXXX
238	Hermit Thrush	Catharus guttatus	s	45	s	0	1	1	0	0			6:26	44.63262	-123.30561	AP3	In	2020-06-19	W. Douglas Robinson		If using any record(s) from this dataset in electronic or other published works, including other datasets, the record(s) are to be fully cited as: XXXXXXX
239	Hermit Warbler	Setophaga occidentalis	e	120	s	0	0	0	0	1			6:26	44.63262	-123.30561	AP3	In	2020-06-19	W. Douglas Robinson		If using any record(s) from this dataset in electronic or other published works, including other datasets, the record(s) are to be fully cited as: XXXXXXX
240	Orange-crowned Warbler	Leiothlypis celata	n	6	vs	0	0	1	1	1			6:26	44.63262	-123.30561	AP3	In	2020-06-19	W. Douglas Robinson		If using any record(s) from this dataset in electronic or other published works, including other datasets, the record(s) are to be fully cited as: XXXXXXX
241	Orange-crowned Warbler	Leiothlypis celata	s	22	s	1	1	1	1	1			6:26	44.63262	-123.30561	AP3	In	2020-06-19	W. Douglas Robinson		If using any record(s) from this dataset in electronic or other published works, including other datasets, the record(s) are to be fully cited as: XXXXXXX
242	Spotted Towhee	Pipilo maculatus	s	75	s	1	1	1	1	1			6:26	44.63262	-123.30561	AP3	In	2020-06-19	W. Douglas Robinson		If using any record(s) from this dataset in electronic or other published works, including other datasets, the record(s) are to be fully cited as: XXXXXXX
243	Swainson's Thrush	Catharus ustulatus	s	37	s	1	1	1	0	0			6:26	44.63262	-123.30561	AP3	In	2020-06-19	W. Douglas Robinson		If using any record(s) from this dataset in electronic or other published works, including other datasets, the record(s) are to be fully cited as: XXXXXXX
244	Swainson's Thrush	Catharus ustulatus	n	9	scv	1	0	0	0	0			6:26	44.63262	-123.30561	AP3	In	2020-06-19	W. Douglas Robinson		If using any record(s) from this dataset in electronic or other published works, including other datasets, the record(s) are to be fully cited as: XXXXXXX
245	Western Tager	Piranga ludovicia	s	130	s	1	1	1	1	1			6:26	44.63262	-123.30561	AP3	In	2020-06-19	W. Douglas Robinson		If using any record(s) from this dataset in electronic or other published works, including other datasets, the record(s) are to be fully cited as: XXXXXXX
246	Wilson's Warbler	Cardelli pusilla	s	23	s	1	1	1	0	0			6:26	44.63262	-123.30561	AP3	In	2020-06-19	W. Douglas Robinson		If using any record(s) from this dataset in electronic or other published works, including other datasets, the record(s) are to be fully cited as: XXXXXXX
247	Wilson's Warbler	Cardelli pusilla	w	3	cv	0	1	1	1	1			6:26	44.63262	-123.30561	AP3	In	2020-06-19	W. Douglas Robinson		If using any record(s) from this dataset in electronic or other published works, including other datasets, the record(s) are to be fully cited as: XXXXXXX
248	Band-tailed Pigeon	Patagioes fasciata	s	150	s	1	1	0	1	1			6:32	44.63247	-123.30695	AP3	In	2020-06-19	W. Douglas Robinson		If using any record(s) from this dataset in electronic or other published works, including other datasets, the record(s) are to be fully cited as: XXXXXXX
249	Band-tailed Pigeon	Patagioes fasciata	ne	5	sv	0	1	1	1	1			6:32	44.63247	-123.30695	AP3	In	2020-06-19	W. Douglas Robinson		If using any record(s) from this dataset in electronic or other published works, including other datasets, the record(s) are to be fully cited as: XXXXXXX
250	Black-throated Gray Warbler	Setophaga nigrescens	w	75	s	1	1	0	1	1			6:32	44.63247	-123.30695	AP3	In	2020-06-19	W. Douglas Robinson		If using any record(s) from this dataset in electronic or other published works, including other datasets, the record(s) are to be fully cited as: XXXXXXX
251	Brown Creeper	Certhia america	w	60	s	0	0	0	1	0			6:32	44.63247	-123.30695	AP3	In	2020-06-19	W. Douglas Robinson		If using any record(s) from this dataset in electronic or other published works, including other datasets, the record(s) are to be fully cited as: XXXXXXX
252	Cada Jay	Perisoreus cadensis	w	55	c	1	1	1	1	1			6:32	44.63247	-123.30695	AP3	In	2020-06-19	W. Douglas Robinson		If using any record(s) from this dataset in electronic or other published works, including other datasets, the record(s) are to be fully cited as: XXXXXXX
253	Cada Jay	Perisoreus cadensis	w	55	c	1	1	1	1	1			6:32	44.63247	-123.30695	AP3	In	2020-06-19	W. Douglas Robinson		If using any record(s) from this dataset in electronic or other published works, including other datasets, the record(s) are to be fully cited as: XXXXXXX
254	Hermit Warbler	Setophaga occidentalis	n	85	s	1	1	1	0	0			6:32	44.63247	-123.30695	AP3	In	2020-06-19	W. Douglas Robinson		If using any record(s) from this dataset in electronic or other published works, including other datasets, the record(s) are to be fully cited as: XXXXXXX
255	Pacific Wren	Troglodytes pacificus	ne	65	s	0	1	1	1	1			6:32	44.63247	-123.30695	AP3	In	2020-06-19	W. Douglas Robinson		If using any record(s) from this dataset in electronic or other published works, including other datasets, the record(s) are to be fully cited as: XXXXXXX
256	Pacific Wren	Troglodytes pacificus	nw	45	s	0	0	0	1	1			6:32	44.63247	-123.30695	AP3	In	2020-06-19	W. Douglas Robinson		If using any record(s) from this dataset in electronic or other published works, including other datasets, the record(s) are to be fully cited as: XXXXXXX
257	Pine Siskin	Spinus pinus	e	30	c	0	1	0	0	0			6:32	44.63247	-123.30695	AP3	In	2020-06-19	W. Douglas Robinson		If using any record(s) from this dataset in electronic or other published works, including other datasets, the record(s) are to be fully cited as: XXXXXXX
258	Red-breasted Nuthatch	Sitta cadensis	ne	40	s	1	0	0	0	1			6:32	44.63247	-123.30695	AP3	In	2020-06-19	W. Douglas Robinson		If using any record(s) from this dataset in electronic or other published works, including other datasets, the record(s) are to be fully cited as: XXXXXXX
259	Spotted Towhee	Pipilo maculatus	ne	75	s	0	1	1	1	1			6:32	44.63247	-123.30695	AP3	In	2020-06-19	W. Douglas Robinson		If using any record(s) from this dataset in electronic or other published works, including other datasets, the record(s) are to be fully cited as: XXXXXXX
260	Wilson's Warbler	Cardelli pusilla	ne	37	s	1	1	1	1	1			6:32	44.63247	-123.30695	AP3	In	2020-06-19	W. Douglas Robinson		If using any record(s) from this dataset in electronic or other published works, including other datasets, the record(s) are to be fully cited as: XXXXXXX
261	Band-tailed Pigeon	Patagioes fasciata	ne	5	s	1	1	1	1	1			6:37	44.63247	-123.30695	AP3	In	2020-06-19	W. Douglas Robinson		If using any record(s) from this dataset in electronic or other published works, including other datasets, the record(s) are to be fully cited as: XXXXXXX
262	Black-throated Gray Warbler	Setophaga nigrescens	s	70	s	0	1	1	1	1			6:37	44.63247	-123.30695	AP3	In	2020-06-19	W. Douglas Robinson		If using any record(s) from this dataset in electronic or other published works, including other datasets, the record(s) are to be fully cited as: XXXXXXX
263	Cada Jay	Perisoreus cadensis	n	5	cv	1	0	0	0	1			6:37	44.63247	-123.30695	AP3	In	2020-06-19	W. Douglas Robinson		If using any record(s) from this dataset in electronic or other published works, including other datasets, the record(s) are to be fully cited as: XXXXXXX
264	Cada Jay	Perisoreus cadensis	n	5	cv	1	0	0	0	1			6:37	44.63247	-123.30695	AP3	In	2020-06-19	W. Douglas Robinson		If using any record(s) from this dataset in electronic or other published works, including other datasets, the record(s) are to be fully cited as: XXXXXXX
265	Chestnut-backed Chickadee	Poecile rufescens	w	7	c	0	0	1	1	0			6:37	44.63247	-123.30695	AP3	In	2020-06-19	W. Douglas Robinson		If using any record(s) from this dataset in electronic or other published works, including other datasets, the record(s) are to be fully cited as: XXXXXXX
266	Hermit Thrush	Catharus guttatus	s	30	s	0	1	1	1	1			6:37	44.63247	-123.30695	AP3	In	2020-06-19	W. Douglas Robinson		If using any record(s) from this dataset in electronic or other published works, including other datasets, the record(s) are to be fully cited as: XXXXXXX
267	Hermit Warbler	Setophaga occidentalis	n	45	s	0	0	0	0	1			6:37	44.63247	-123.30695	AP3	In	2020-06-19	W. Douglas Robinson		If using any record(s) from this dataset in electronic or other published works, including other datasets, the record(s) are to be fully cited as: XXXXXXX
268	Orange-crowned Warbler	Leiothlypis celata	e	15	c	0	0	0	1	0			6:37	44.63247	-123.30695	AP3	In	2020-06-19	W. Douglas Robinson		If using any record(s) from this dataset in electronic or other published works, including other datasets, the record(s) are to be fully cited as: XXXXXXX
269	Pacific Wren	Troglodytes pacificus	nw	45	s	1	1	1	0	0			6:37	44.63247	-123.30695	AP3	In	2020-06-19	W. Douglas Robinson		If using any record(s) from this dataset in electronic or other published works, including other datasets, the record(s) are to be fully cited as: XXXXXXX
270	Pine Siskin	Spinus pinus	n	20	cf	0	0	0	0	1			6:37	44.63247	-123.30695	AP3	In	2020-06-19	W. Douglas Robinson		If using any record(s) from this dataset in electronic or other published works, including other datasets, the record(s) are to be fully cited as: XXXXXXX
271	Red-breasted Nuthatch	Sitta cadensis	n	45	c	1	1	0	1	1			6:37	44.63247	-123.30695	AP3	In	2020-06-19	W. Douglas Robinson		If using any record(s) from this dataset in electronic or other published works, including other datasets, the record(s) are to be fully cited as: XXXXXXX
272	Red-breasted Sapsucker	Sphyrapicus ruber	s	125	d	0	0	0	1	1			6:37	44.63247	-123.30695	AP3	In	2020-06-19	W. Douglas Robinson		If using any record(s) from this dataset in electronic or other published works, including other datasets, the record(s) are to be fully cited as: XXXXXXX
273	Spotted Towhee	Pipilo maculatus	s	50	s	0	1	1	1	1			6:37	44.63247	-123.30695	AP3	In	2020-06-19	W. Douglas Robinson		If using any record(s) from this dataset in electronic or other published works, including other datasets, the record(s) are to be fully cited as: XXXXXXX
274	Steller's Jay	Cyanocitta stelleri	n	80	c	0	0	0	1	1			6:37	44.63247	-123.30695	AP3	In	2020-06-19	W. Douglas Robinson		If using any record(s) from this dataset in electronic or other published works, including other datasets, the record(s) are to be fully cited as: XXXXXXX
275	Wilson's Warbler	Cardelli pusilla	ne	40	s	1	1	1	1	1			6:37	44.63247	-123.30695	AP3	In	2020-06-19	W. Douglas Robinson		If using any record(s) from this dataset in electronic or other published works, including other datasets, the record(s) are to be fully cited as: XXXXXXX
276	Band-tailed Pigeon	Patagioes fasciata	w	175	s	0	0	0	1	1			6:47	44.6329	-123.30809	AP3	In	2020-06-19	W. Douglas Robinson		If using any record(s) from this dataset in electronic or other published works, including other datasets, the record(s) are to be fully cited as: XXXXXXX
277	Brown Creeper	Certhia america	e	37	sc	1	1	0	0	1			6:47	44.6329	-123.30809	AP3	In	2020-06-19	W. Douglas Robinson		If using any record(s) from this dataset in electronic or other published works, including other datasets, the record(s) are to be fully cited as: XXXXXXX
278	Dark-eyed Junco	Junco hyemalis	n	14	s	1	1	1	1	1			6:47	44.6329	-123.30809	AP3	In	2020-06-19	W. Douglas Robinson		If using any record(s) from this dataset in electronic or other published works, including other datasets, the record(s) are to be fully cited as: XXXXXXX
279	Hermit Warbler	Setophaga occidentalis	s	30	s	0	0	1	0	0			6:47	44.6329	-123.30809	AP3	In	2020-06-19	W. Douglas Robinson		If using any record(s) from this dataset in electronic or other published works, including other datasets, the record(s) are to be fully cited as: XXXXXXX
280	Pacific Wren	Troglodytes pacificus	w	39	s	1	1	1	1	1			6:47	44.6329	-123.30809	AP3	In	2020-06-19	W. Douglas Robinson		If using any record(s) from this dataset in electronic or other published works, including other datasets, the record(s) are to be fully cited as: XXXXXXX
281	Western Flycatcher	Empidox difficilis	n	19	sv	1	1	1	1	1			6:47	44.6329	-123.30809	AP3	In	2020-06-19	W. Douglas Robinson		If using any record(s) from this dataset in electronic or other published works, including other datasets, the record(s) are to be fully cited as: XXXXXXX
282	Red Crossbill	Loxia curvirostra	n	2	cf	0	0	1	0	0			6:47	44.6329	-123.30809	AP3	In	2020-06-19	W. Douglas Robinson		If using any record(s) from this dataset in electronic or other published works, including other datasets, the record(s) are to be fully cited as: XXXXXXX
283	Red-breasted Nuthatch	Sitta cadensis	n	60	c	1	0	1	1	0			6:47	44.6329	-123.30809	AP3	In	2020-06-19	W. Douglas Robinson		If using any record(s) from this dataset in electronic or other published works, including other datasets, the record(s) are to be fully cited as: XXXXXXX
284	Wilson's Warbler	Cardelli pusilla	n	95	s	0	0	0	1	1			6:47	44.6329	-123.30809	AP3	In	2020-06-19	W. Douglas Robinson		If using any record(s) from this dataset in electronic or other published works, including other datasets, the record(s) are to be fully cited as: XXXXXXX
285	Band-tailed Pigeon	Patagioes fasciata	w	175	s	1	1	0	1	1			6:52	44.6329	-123.30809	AP3	In	2020-06-19	W. Douglas Robinson		If using any record(s) from this dataset in electronic or other published works, including other datasets, the record(s) are to be fully cited as: XXXXXXX
286	Brown Creeper	Certhia america	ne	55	cs	0	0	0	0	1			6:52	44.6329	-123.30809	AP3	In	2020-06-19	W. Douglas Robinson		If using any record(s) from this dataset in electronic or other published works, including other datasets, the record(s) are to be fully cited as: XXXXXXX
287	Hermit Warbler	Setophaga occidentalis	s	85	s	0	0	1	0	0			6:52	44.6329	-123.30809	AP3	In	2020-06-19	W. Douglas Robinson		If using any record(s) from this dataset in electronic or other published works, including other datasets, the record(s) are to be fully cited as: XXXXXXX
288	Northern Pygmy-Owl	Glaucidium californicum	w	250	s	0	0	0	1	1			6:52	44.6329	-123.30809	AP3	In	2020-06-19	W. Douglas Robinson		If using any record(s) from this dataset in electronic or other published works, including other datasets, the record(s) are to be fully cited as: XXXXXXX
289	Pacific Wren	Troglodytes pacificus	w	39	s	1	1	1	1	1			6:52	44.6329	-123.30809	AP3	In	2020-06-19	W. Douglas Robinson		If using any record(s) from this dataset in electronic or other published works, including other datasets, the record(s) are to be fully cited as: XXXXXXX
290	Western Flycatcher	Empidox difficilis	n	22	s	1	1	1	1	1			6:52	44.6329	-123.30809	AP3	In	2020-06-19	W. Douglas Robinson		If using any record(s) from this dataset in electronic or other published works, including other datasets, the record(s) are to be fully cited as: XXXXXXX
291	Red-breasted Nuthatch	Sitta cadensis	w	70	c	0	0	1	0	0			6:52	44.6329	-123.30809	AP3	In	2020-06-19	W. Douglas Robinson		If using any record(s) from this dataset in electronic or other published works, including other datasets, the record(s) are to be fully cited as: XXXXXXX
292	Wilson's Warbler	Cardelli pusilla	n	95	s	1	1	1	0	0			6:52	44.6329	-123.30809	AP3	In	2020-06-19	W. Douglas Robinson		If using any record(s) from this dataset in electronic or other published works, including other datasets, the record(s) are to be fully cited as: XXXXXXX
293	Pacific Wren	Troglodytes pacificus	n	14	cs	1	0	0	1	1			7:03	44.63311	-123.3091	AP3	In	2020-06-19	W. Douglas Robinson		If using any record(s) from this dataset in electronic or other published works, including other datasets, the record(s) are to be fully cited as: XXXXXXX
294	Pacific Wren	Troglodytes pacificus	s	60	s	1	1	1	1	1			7:03	44.63311	-123.3091	AP3	In	2020-06-19	W. Douglas Robinson		If using any record(s) from this dataset in electronic or other published works, including other datasets, the record(s) are to be fully cited as: XXXXXXX
295	Western Flycatcher	Empidox difficilis	e	55	s	1	1	1	1	0			7:03	44.63311	-123.3091	AP3	In	2020-06-19	W. Douglas Robinson		If using any record(s) from this dataset in electronic or other published works, including other datasets, the record(s) are to be fully cited as: XXXXXXX
296	Western Flycatcher	Empidox difficilis	w	105	s	0	1	1	0	0			7:03	44.63311	-123.3091	AP3	In	2020-06-19	W. Douglas Robinson		If using any record(s) from this dataset in electronic or other published works, including other datasets, the record(s) are to be fully cited as: XXXXXXX
297	Swainson's Thrush	Catharus ustulatus	n	33	c	0	0	0	0	1			7:03	44.63311	-123.3091	AP3	In	2020-06-19	W. Douglas Robinson		If using any record(s) from this dataset in electronic or other published works, including other datasets, the record(s) are to be fully cited as: XXXXXXX
298	Wilson's Warbler	Cardelli pusilla	n	9	s	1	1	1	1	1			7:03	44.63311	-123.3091	AP3	In	2020-06-19	W. Douglas Robinson		If using any record(s) from this dataset in electronic or other published works, including other datasets, the record(s) are to be fully cited as: XXXXXXX
299	Hairy Woodpecker	Leuconotopicus villosus	n	140	c	0	0	0	1	1			7:08	44.63311	-123.3091	AP3	In	2020-06-19	W. Douglas Robinson		If using any record(s) from this dataset in electronic or other published works, including other datasets, the record(s) are to be fully cited as: XXXXXXX
300	Hermit Warbler	Setophaga occidentalis	e	130	s	0	0	0	0	1			7:08	44.63311	-123.3091	AP3	In	2020-06-19	W. Douglas Robinson		If using any record(s) from this dataset in electronic or other published works, including other datasets, the record(s) are to be fully cited as: XXXXXXX
301	Pacific Wren	Troglodytes pacificus	ne	16	sc	1	1	1	1	1			7:08	44.63311	-123.3091	AP3	In	2020-06-19	W. Douglas Robinson		If using any record(s) from this dataset in electronic or other published works, including other datasets, the record(s) are to be fully cited as: XXXXXXX
302	Pacific Wren	Troglodytes pacificus	sw	45	s	1	1	1	0	0			7:08	44.63311	-123.3091	AP3	In	2020-06-19	W. Douglas Robinson		If using any record(s) from this dataset in electronic or other published works, including other datasets, the record(s) are to be fully cited as: XXXXXXX
303	Pacific Wren	Troglodytes pacificus	n	110	s	1	1	1	0	0			7:08	44.63311	-123.3091	AP3	In	2020-06-19	W. Douglas Robinson		If using any record(s) from this dataset in electronic or other published works, including other datasets, the record(s) are to be fully cited as: XXXXXXX
304	Western Flycatcher	Empidox difficilis	w	70	c	0	1	0	0	0			7:08	44.63311	-123.3091	AP3	In	2020-06-19	W. Douglas Robinson		If using any record(s) from this dataset in electronic or other published works, including other datasets, the record(s) are to be fully cited as: XXXXXXX
305	Western Flycatcher	Empidox difficilis	ne	90	s	0	0	0	1	0			7:08	44.63311	-123.3091	AP3	In	2020-06-19	W. Douglas Robinson		If using any record(s) from this dataset in electronic or other published works, including other datasets, the record(s) are to be fully cited as: XXXXXXX
306	Red-breasted Nuthatch	Sitta cadensis	n	25	c	0	0	1	1	0			7:08	44.63311	-123.3091	AP3	In	2020-06-19	W. Douglas Robinson		If using any record(s) from this dataset in electronic or other published works, including other datasets, the record(s) are to be fully cited as: XXXXXXX
307	Swainson's Thrush	Catharus ustulatus	n	14	c	1	1	0	0	0			7:08	44.63311	-123.3091	AP3	In	2020-06-19	W. Douglas Robinson		If using any record(s) from this dataset in electronic or other published works, including other datasets, the record(s) are to be fully cited as: XXXXXXX
308	Wilson's Warbler	Cardelli pusilla	n	12	s	1	1	1	1	1			7:08	44.63311	-123.3091	AP3	In	2020-06-19	W. Douglas Robinson		If using any record(s) from this dataset in electronic or other published works, including other datasets, the record(s) are to be fully cited as: XXXXXXX
309	Wilson's Warbler	Cardelli pusilla	n	120	s	1	1	1	1	1			7:08	44.63311	-123.3091	AP3	In	2020-06-19	W. Douglas Robinson		If using any record(s) from this dataset in electronic or other published works, including other datasets, the record(s) are to be fully cited as: XXXXXXX
310	American Robin	Turdus migratorius	w	125	s	0	0	0	0	1			7:15	44.63375	-123.30907	AP3	In	2020-06-19	W. Douglas Robinson		If using any record(s) from this dataset in electronic or other published works, including other datasets, the record(s) are to be fully cited as: XXXXXXX
311	Chestnut-backed Chickadee	Poecile rufescens	n	45	c	1	1	0	0	0			7:15	44.63375	-123.30907	AP3	In	2020-06-19	W. Douglas Robinson		If using any record(s) from this dataset in electronic or other published works, including other datasets, the record(s) are to be fully cited as: XXXXXXX
312	Hairy Woodpecker	Leuconotopicus villosus	n	200	c	0	0	0	0	1			7:15	44.63375	-123.30907	AP3	In	2020-06-19	W. Douglas Robinson		If using any record(s) from this dataset in electronic or other published works, including other datasets, the record(s) are to be fully cited as: XXXXXXX
313	Hermit Warbler	Setophaga occidentalis	s	90	s	1	1	0	0	1			7:15	44.63375	-123.30907	AP3	In	2020-06-19	W. Douglas Robinson		If using any record(s) from this dataset in electronic or other published works, including other datasets, the record(s) are to be fully cited as: XXXXXXX
314	Pacific Wren	Troglodytes pacificus	e	52	s	1	1	1	1	1			7:15	44.63375	-123.30907	AP3	In	2020-06-19	W. Douglas Robinson		If using any record(s) from this dataset in electronic or other published works, including other datasets, the record(s) are to be fully cited as: XXXXXXX
315	Pacific Wren	Troglodytes pacificus	ne	55	s	1	1	1	1	1			7:15	44.63375	-123.30907	AP3	In	2020-06-19	W. Douglas Robinson		If using any record(s) from this dataset in electronic or other published works, including other datasets, the record(s) are to be fully cited as: XXXXXXX
316	Pacific Wren	Troglodytes pacificus	w	110	s	1	1	1	1	1			7:15	44.63375	-123.30907	AP3	In	2020-06-19	W. Douglas Robinson		If using any record(s) from this dataset in electronic or other published works, including other datasets, the record(s) are to be fully cited as: XXXXXXX
317	Western Flycatcher	Empidox difficilis	ne	65	s	1	1	0	0	0			7:15	44.63375	-123.30907	AP3	In	2020-06-19	W. Douglas Robinson		If using any record(s) from this dataset in electronic or other published works, including other datasets, the record(s) are to be fully cited as: XXXXXXX
318	Red-breasted Nuthatch	Sitta cadensis	w	70	c	1	0	0	0	0			7:15	44.63375	-123.30907	AP3	In	2020-06-19	W. Douglas Robinson		If using any record(s) from this dataset in electronic or other published works, including other datasets, the record(s) are to be fully cited as: XXXXXXX
319	Wilson's Warbler	Cardelli pusilla	w	105	s	1	1	1	0	0			7:15	44.63375	-123.30907	AP3	In	2020-06-19	W. Douglas Robinson		If using any record(s) from this dataset in electronic or other published works, including other datasets, the record(s) are to be fully cited as: XXXXXXX
320	American Robin	Turdus migratorius	w	125	s	1	1	1	0	1			7:20	44.63375	-123.30907	AP3	In	2020-06-19	W. Douglas Robinson		If using any record(s) from this dataset in electronic or other published works, including other datasets, the record(s) are to be fully cited as: XXXXXXX
321	American Robin	Turdus migratorius	e	42	c	0	0	0	1	0			7:20	44.63375	-123.30907	AP3	In	2020-06-19	W. Douglas Robinson		If using any record(s) from this dataset in electronic or other published works, including other datasets, the record(s) are to be fully cited as: XXXXXXX
322	Brown Creeper	Certhia america	s	45	c	0	1	0	0	1			7:20	44.63375	-123.30907	AP3	In	2020-06-19	W. Douglas Robinson		If using any record(s) from this dataset in electronic or other published works, including other datasets, the record(s) are to be fully cited as: XXXXXXX
323	Chestnut-backed Chickadee	Poecile rufescens	e	65	c	0	1	1	0	0			7:20	44.63375	-123.30907	AP3	In	2020-06-19	W. Douglas Robinson		If using any record(s) from this dataset in electronic or other published works, including other datasets, the record(s) are to be fully cited as: XXXXXXX
324	Dark-eyed Junco	Junco hyemalis	sw	16	s	0	1	1	1	1			7:20	44.63375	-123.30907	AP3	In	2020-06-19	W. Douglas Robinson		If using any record(s) from this dataset in electronic or other published works, including other datasets, the record(s) are to be fully cited as: XXXXXXX
325	Hermit Warbler	Setophaga occidentalis	s	80	s	0	1	0	0	0			7:20	44.63375	-123.30907	AP3	In	2020-06-19	W. Douglas Robinson		If using any record(s) from this dataset in electronic or other published works, including other datasets, the record(s) are to be fully cited as: XXXXXXX
326	Pacific Wren	Troglodytes pacificus	w	110	s	1	1	1	1	1			7:20	44.63375	-123.30907	AP3	In	2020-06-19	W. Douglas Robinson		If using any record(s) from this dataset in electronic or other published works, including other datasets, the record(s) are to be fully cited as: XXXXXXX
327	Pacific Wren	Troglodytes pacificus	ne	80	s	1	1	1	1	1			7:20	44.63375	-123.30907	AP3	In	2020-06-19	W. Douglas Robinson		If using any record(s) from this dataset in electronic or other published works, including other datasets, the record(s) are to be fully cited as: XXXXXXX
328	Pacific Wren	Troglodytes pacificus	e	55	s	1	1	1	1	1			7:20	44.63375	-123.30907	AP3	In	2020-06-19	W. Douglas Robinson		If using any record(s) from this dataset in electronic or other published works, including other datasets, the record(s) are to be fully cited as: XXXXXXX
329	Western Flycatcher	Empidox difficilis	ne	75	c	1	1	0	0	0			7:20	44.63375	-123.30907	AP3	In	2020-06-19	W. Douglas Robinson		If using any record(s) from this dataset in electronic or other published works, including other datasets, the record(s) are to be fully cited as: XXXXXXX
330	Red Crossbill	Loxia curvirostra	s	200	c	0	0	1	0	0			7:20	44.63375	-123.30907	AP3	In	2020-06-19	W. Douglas Robinson		If using any record(s) from this dataset in electronic or other published works, including other datasets, the record(s) are to be fully cited as: XXXXXXX
331	Wilson's Warbler	Cardelli pusilla	w	105	s	0	1	1	1	1			7:20	44.63375	-123.30907	AP3	In	2020-06-19	W. Douglas Robinson		If using any record(s) from this dataset in electronic or other published works, including other datasets, the record(s) are to be fully cited as: XXXXXXX
332	American Robin	Turdus migratorius	n	17	cs	1	1	0	1	1			7:27	44.63445	-123.30804	AP3	In	2020-06-19	W. Douglas Robinson		If using any record(s) from this dataset in electronic or other published works, including other datasets, the record(s) are to be fully cited as: XXXXXXX
333	Chestnut-backed Chickadee	Poecile rufescens	ne	28	c	0	0	1	0	0			7:27	44.63445	-123.30804	AP3	In	2020-06-19	W. Douglas Robinson		If using any record(s) from this dataset in electronic or other published works, including other datasets, the record(s) are to be fully cited as: XXXXXXX
334	Dark-eyed Junco	Junco hyemalis	n	29	s	1	1	1	1	1			7:27	44.63445	-123.30804	AP3	In	2020-06-19	W. Douglas Robinson		If using any record(s) from this dataset in electronic or other published works, including other datasets, the record(s) are to be fully cited as: XXXXXXX
335	Dark-eyed Junco	Junco hyemalis	n	3	v	0	1	0	0	0			7:27	44.63445	-123.30804	AP3	In	2020-06-19	W. Douglas Robinson		If using any record(s) from this dataset in electronic or other published works, including other datasets, the record(s) are to be fully cited as: XXXXXXX
336	Hermit Warbler	Setophaga occidentalis	ne	8	s	0	0	1	1	0			7:27	44.63445	-123.30804	AP3	In	2020-06-19	W. Douglas Robinson		If using any record(s) from this dataset in electronic or other published works, including other datasets, the record(s) are to be fully cited as: XXXXXXX
337	Pacific Wren	Troglodytes pacificus	n	13	s	1	1	1	1	1			7:27	44.63445	-123.30804	AP3	In	2020-06-19	W. Douglas Robinson		If using any record(s) from this dataset in electronic or other published works, including other datasets, the record(s) are to be fully cited as: XXXXXXX
338	Western Flycatcher	Empidox difficilis	s	45	sc	0	1	1	1	1			7:27	44.63445	-123.30804	AP3	In	2020-06-19	W. Douglas Robinson		If using any record(s) from this dataset in electronic or other published works, including other datasets, the record(s) are to be fully cited as: XXXXXXX
339	Red-breasted Nuthatch	Sitta cadensis	s	24	c	0	1	1	1	1			7:27	44.63445	-123.30804	AP3	In	2020-06-19	W. Douglas Robinson		If using any record(s) from this dataset in electronic or other published works, including other datasets, the record(s) are to be fully cited as: XXXXXXX
340	Spotted Towhee	Pipilo maculatus	s	19	s	1	1	1	1	1			7:27	44.63445	-123.30804	AP3	In	2020-06-19	W. Douglas Robinson		If using any record(s) from this dataset in electronic or other published works, including other datasets, the record(s) are to be fully cited as: XXXXXXX
341	Spotted Towhee	Pipilo maculatus	ne	90	s	1	1	1	0	0			7:27	44.63445	-123.30804	AP3	In	2020-06-19	W. Douglas Robinson		If using any record(s) from this dataset in electronic or other published works, including other datasets, the record(s) are to be fully cited as: XXXXXXX
342	Steller's Jay	Cyanocitta stelleri	w	225	c	0	1	0	1	1			7:27	44.63445	-123.30804	AP3	In	2020-06-19	W. Douglas Robinson		If using any record(s) from this dataset in electronic or other published works, including other datasets, the record(s) are to be fully cited as: XXXXXXX
343	Steller's Jay	Cyanocitta stelleri	e	130	c	0	0	1	0	0			7:27	44.63445	-123.30804	AP3	In	2020-06-19	W. Douglas Robinson		If using any record(s) from this dataset in electronic or other published works, including other datasets, the record(s) are to be fully cited as: XXXXXXX
344	Swainson's Thrush	Catharus ustulatus	n	20	sc	1	1	1	1	1			7:27	44.63445	-123.30804	AP3	In	2020-06-19	W. Douglas Robinson		If using any record(s) from this dataset in electronic or other published works, including other datasets, the record(s) are to be fully cited as: XXXXXXX
345	Swainson's Thrush	Catharus ustulatus	w	45	s	1	1	1	1	1			7:27	44.63445	-123.30804	AP3	In	2020-06-19	W. Douglas Robinson		If using any record(s) from this dataset in electronic or other published works, including other datasets, the record(s) are to be fully cited as: XXXXXXX
346	Western Tager	Piranga ludovicia	ne	60	s	1	1	0	0	0			7:27	44.63445	-123.30804	AP3	In	2020-06-19	W. Douglas Robinson		If using any record(s) from this dataset in electronic or other published works, including other datasets, the record(s) are to be fully cited as: XXXXXXX
347	Wilson's Warbler	Cardelli pusilla	n	9	s	0	1	1	1	1			7:27	44.63445	-123.30804	AP3	In	2020-06-19	W. Douglas Robinson		If using any record(s) from this dataset in electronic or other published works, including other datasets, the record(s) are to be fully cited as: XXXXXXX
348	American Robin	Turdus migratorius	n	12	cs	1	0	0	1	0			7:32	44.63445	-123.30804	AP3	In	2020-06-19	W. Douglas Robinson		If using any record(s) from this dataset in electronic or other published works, including other datasets, the record(s) are to be fully cited as: XXXXXXX
349	Brown Creeper	Certhia america	w	50	c	0	0	0	1	1			7:32	44.63445	-123.30804	AP3	In	2020-06-19	W. Douglas Robinson		If using any record(s) from this dataset in electronic or other published works, including other datasets, the record(s) are to be fully cited as: XXXXXXX
350	Chestnut-backed Chickadee	Poecile rufescens	e	50	c	0	0	0	1	0			7:32	44.63445	-123.30804	AP3	In	2020-06-19	W. Douglas Robinson		If using any record(s) from this dataset in electronic or other published works, including other datasets, the record(s) are to be fully cited as: XXXXXXX
351	Orange-crowned Warbler	Leiothlypis celata	n	77	s	0	0	0	1	1			7:32	44.63445	-123.30804	AP3	In	2020-06-19	W. Douglas Robinson		If using any record(s) from this dataset in electronic or other published works, including other datasets, the record(s) are to be fully cited as: XXXXXXX
352	Pacific Wren	Troglodytes pacificus	n	10	s	1	1	1	1	1			7:32	44.63445	-123.30804	AP3	In	2020-06-19	W. Douglas Robinson		If using any record(s) from this dataset in electronic or other published works, including other datasets, the record(s) are to be fully cited as: XXXXXXX
353	Western Flycatcher	Empidox difficilis	w	35	s	1	1	1	1	1			7:32	44.63445	-123.30804	AP3	In	2020-06-19	W. Douglas Robinson		If using any record(s) from this dataset in electronic or other published works, including other datasets, the record(s) are to be fully cited as: XXXXXXX
354	Western Flycatcher	Empidox difficilis	nw	60	s	1	1	1	1	1			7:32	44.63445	-123.30804	AP3	In	2020-06-19	W. Douglas Robinson		If using any record(s) from this dataset in electronic or other published works, including other datasets, the record(s) are to be fully cited as: XXXXXXX
355	Pileated Woodpecker	Dryocopus pileatus	w	350	d	0	1	0	0	0			7:32	44.63445	-123.30804	AP3	In	2020-06-19	W. Douglas Robinson		If using any record(s) from this dataset in electronic or other published works, including other datasets, the record(s) are to be fully cited as: XXXXXXX
356	Spotted Towhee	Pipilo maculatus	s	12	sv	1	1	0	0	0			7:32	44.63445	-123.30804	AP3	In	2020-06-19	W. Douglas Robinson		If using any record(s) from this dataset in electronic or other published works, including other datasets, the record(s) are to be fully cited as: XXXXXXX
357	Steller's Jay	Cyanocitta stelleri	n	200	c	0	0	0	1	0			7:32	44.63445	-123.30804	AP3	In	2020-06-19	W. Douglas Robinson		If using any record(s) from this dataset in electronic or other published works, including other datasets, the record(s) are to be fully cited as: XXXXXXX
358	Swainson's Thrush	Catharus ustulatus	w	33	sc	1	1	1	1	1			7:32	44.63445	-123.30804	AP3	In	2020-06-19	W. Douglas Robinson		If using any record(s) from this dataset in electronic or other published works, including other datasets, the record(s) are to be fully cited as: XXXXXXX
359	Western Tager	Piranga ludovicia	e	65	s	0	0	0	1	1			7:32	44.63445	-123.30804	AP3	In	2020-06-19	W. Douglas Robinson		If using any record(s) from this dataset in electronic or other published works, including other datasets, the record(s) are to be fully cited as: XXXXXXX
360	Wilson's Warbler	Cardelli pusilla	nw	21	s	1	1	1	1	1			7:32	44.63445	-123.30804	AP3	In	2020-06-19	W. Douglas Robinson		If using any record(s) from this dataset in electronic or other published works, including other datasets, the record(s) are to be fully cited as: XXXXXXX
361	Wilson's Warbler	Cardelli pusilla	w	7	vs	0	0	1	1	1			7:32	44.63445	-123.30804	AP3	In	2020-06-19	W. Douglas Robinson		If using any record(s) from this dataset in electronic or other published works, including other datasets, the record(s) are to be fully cited as: XXXXXXX
362	Band-tailed Pigeon	Patagioes fasciata	ne	140	s	0	0	0	0	1			7:39	44.63574	-123.30803	AP3	In	2020-06-19	W. Douglas Robinson		If using any record(s) from this dataset in electronic or other published works, including other datasets, the record(s) are to be fully cited as: XXXXXXX
363	Black-throated Gray Warbler	Setophaga nigrescens	s	17	s	1	1	1	1	1			7:39	44.63574	-123.30803	AP3	In	2020-06-19	W. Douglas Robinson		If using any record(s) from this dataset in electronic or other published works, including other datasets, the record(s) are to be fully cited as: XXXXXXX
364	Chestnut-backed Chickadee	Poecile rufescens	s	28	c	1	1	0	0	0			7:39	44.63574	-123.30803	AP3	In	2020-06-19	W. Douglas Robinson		If using any record(s) from this dataset in electronic or other published works, including other datasets, the record(s) are to be fully cited as: XXXXXXX
365	Pacific Wren	Troglodytes pacificus	w	14	s	0	1	1	0	0			7:39	44.63574	-123.30803	AP3	In	2020-06-19	W. Douglas Robinson		If using any record(s) from this dataset in electronic or other published works, including other datasets, the record(s) are to be fully cited as: XXXXXXX
366	Western Flycatcher	Empidox difficilis	n	25	c	1	1	1	1	1			7:39	44.63574	-123.30803	AP3	In	2020-06-19	W. Douglas Robinson		If using any record(s) from this dataset in electronic or other published works, including other datasets, the record(s) are to be fully cited as: XXXXXXX
367	Western Flycatcher	Empidox difficilis	s	65	s	1	1	1	1	0			7:39	44.63574	-123.30803	AP3	In	2020-06-19	W. Douglas Robinson		If using any record(s) from this dataset in electronic or other published works, including other datasets, the record(s) are to be fully cited as: XXXXXXX
368	Spotted Towhee	Pipilo maculatus	sw	35	c	1	1	0	0	0			7:39	44.63574	-123.30803	AP3	In	2020-06-19	W. Douglas Robinson		If using any record(s) from this dataset in electronic or other published works, including other datasets, the record(s) are to be fully cited as: XXXXXXX
369	Steller's Jay	Cyanocitta stelleri	w	12	vc	0	0	0	0	1			7:39	44.63574	-123.30803	AP3	In	2020-06-19	W. Douglas Robinson		If using any record(s) from this dataset in electronic or other published works, including other datasets, the record(s) are to be fully cited as: XXXXXXX
370	Swainson's Thrush	Catharus ustulatus	s	10	sc	1	1	1	1	0			7:39	44.63574	-123.30803	AP3	In	2020-06-19	W. Douglas Robinson		If using any record(s) from this dataset in electronic or other published works, including other datasets, the record(s) are to be fully cited as: XXXXXXX
371	Black-throated Gray Warbler	Setophaga nigrescens	n	40	s	1	1	1	1	0			7:44	44.63574	-123.30803	AP3	In	2020-06-19	W. Douglas Robinson		If using any record(s) from this dataset in electronic or other published works, including other datasets, the record(s) are to be fully cited as: XXXXXXX
372	Pacific Wren	Troglodytes pacificus	s	5	scv	1	1	1	1	1			7:44	44.63574	-123.30803	AP3	In	2020-06-19	W. Douglas Robinson		If using any record(s) from this dataset in electronic or other published works, including other datasets, the record(s) are to be fully cited as: XXXXXXX
373	Western Flycatcher	Empidox difficilis	sw	10	c	1	1	1	1	1			7:44	44.63574	-123.30803	AP3	In	2020-06-19	W. Douglas Robinson		If using any record(s) from this dataset in electronic or other published works, including other datasets, the record(s) are to be fully cited as: XXXXXXX
374	Spotted Towhee	Pipilo maculatus	w	13	cs	0	0	1	0	1			7:44	44.63574	-123.30803	AP3	In	2020-06-19	W. Douglas Robinson		If using any record(s) from this dataset in electronic or other published works, including other datasets, the record(s) are to be fully cited as: XXXXXXX
375	Steller's Jay	Cyanocitta stelleri	w	10	c	1	1	1	1	1			7:44	44.63574	-123.30803	AP3	In	2020-06-19	W. Douglas Robinson		If using any record(s) from this dataset in electronic or other published works, including other datasets, the record(s) are to be fully cited as: XXXXXXX
376	Swainson's Thrush	Catharus ustulatus	ne	14	s	0	0	1	1	1			7:44	44.63574	-123.30803	AP3	In	2020-06-19	W. Douglas Robinson		If using any record(s) from this dataset in electronic or other published works, including other datasets, the record(s) are to be fully cited as: XXXXXXX
377	Wilson's Warbler	Cardelli pusilla	ne	37	s	1	1	1	0	0			7:44	44.63574	-123.30803	AP3	In	2020-06-19	W. Douglas Robinson		If using any record(s) from this dataset in electronic or other published works, including other datasets, the record(s) are to be fully cited as: XXXXXXX
378	Hermit Thrush	Catharus guttatus	s	11	c	1	1	0	0	0			8:06	44.63055	-123.30575	AP3	In	2020-06-19	W. Douglas Robinson		If using any record(s) from this dataset in electronic or other published works, including other datasets, the record(s) are to be fully cited as: XXXXXXX
379	Hermit Warbler	Setophaga occidentalis	ne	120	s	0	0	1	1	1			8:06	44.63055	-123.30575	AP3	In	2020-06-19	W. Douglas Robinson		If using any record(s) from this dataset in electronic or other published works, including other datasets, the record(s) are to be fully cited as: XXXXXXX
380	Hutton's Vireo	Vireo huttoni	ne	68	s	1	1	0	1	1			8:06	44.63055	-123.30575	AP3	In	2020-06-19	W. Douglas Robinson		If using any record(s) from this dataset in electronic or other published works, including other datasets, the record(s) are to be fully cited as: XXXXXXX
381	Hutton's Vireo	Vireo huttoni	n	75	cs	0	0	1	1	1			8:06	44.63055	-123.30575	AP3	In	2020-06-19	W. Douglas Robinson		If using any record(s) from this dataset in electronic or other published works, including other datasets, the record(s) are to be fully cited as: XXXXXXX
382	Mourning Dove	Zeida macroura	e	120	s	0	0	0	0	1			8:06	44.63055	-123.30575	AP3	In	2020-06-19	W. Douglas Robinson		If using any record(s) from this dataset in electronic or other published works, including other datasets, the record(s) are to be fully cited as: XXXXXXX
383	Purple Finch	Haemorhous purpureus	s	115	s	1	1	1	1	1			8:06	44.63055	-123.30575	AP3	In	2020-06-19	W. Douglas Robinson		If using any record(s) from this dataset in electronic or other published works, including other datasets, the record(s) are to be fully cited as: XXXXXXX
384	Red-breasted Nuthatch	Sitta cadensis	w	22	c	0	1	1	0	0			8:06	44.63055	-123.30575	AP3	In	2020-06-19	W. Douglas Robinson		If using any record(s) from this dataset in electronic or other published works, including other datasets, the record(s) are to be fully cited as: XXXXXXX
385	Spotted Towhee	Pipilo maculatus	e	72	s	1	1	1	1	1			8:06	44.63055	-123.30575	AP3	In	2020-06-19	W. Douglas Robinson		If using any record(s) from this dataset in electronic or other published works, including other datasets, the record(s) are to be fully cited as: XXXXXXX
386	Steller's Jay	Cyanocitta stelleri	e	45	c	0	1	1	0	0			8:06	44.63055	-123.30575	AP3	In	2020-06-19	W. Douglas Robinson		If using any record(s) from this dataset in electronic or other published works, including other datasets, the record(s) are to be fully cited as: XXXXXXX
387	Wilson's Warbler	Cardelli pusilla	e	65	s	1	1	1	1	1			8:06	44.63055	-123.30575	AP3	In	2020-06-19	W. Douglas Robinson		If using any record(s) from this dataset in electronic or other published works, including other datasets, the record(s) are to be fully cited as: XXXXXXX
388	Black-throated Gray Warbler	Setophaga nigrescens	se	105	s	0	1	1	1	1			8:11	44.63055	-123.30575	AP3	In	2020-06-19	W. Douglas Robinson		If using any record(s) from this dataset in electronic or other published works, including other datasets, the record(s) are to be fully cited as: XXXXXXX
389	Chestnut-backed Chickadee	Poecile rufescens	n	9	cv	0	0	0	0	1			8:11	44.63055	-123.30575	AP3	In	2020-06-19	W. Douglas Robinson		If using any record(s) from this dataset in electronic or other published works, including other datasets, the record(s) are to be fully cited as: XXXXXXX
390	Chestnut-backed Chickadee	Poecile rufescens	n	9	cv	0	0	0	0	1			8:11	44.63055	-123.30575	AP3	In	2020-06-19	W. Douglas Robinson		If using any record(s) from this dataset in electronic or other published works, including other datasets, the record(s) are to be fully cited as: XXXXXXX
391	Hermit Warbler	Setophaga occidentalis	ne	125	s	1	1	1	1	0			8:11	44.63055	-123.30575	AP3	In	2020-06-19	W. Douglas Robinson		If using any record(s) from this dataset in electronic or other published works, including other datasets, the record(s) are to be fully cited as: XXXXXXX
392	Hermit Warbler	Setophaga occidentalis	s	66	s	0	0	1	1	1			8:11	44.63055	-123.30575	AP3	In	2020-06-19	W. Douglas Robinson		If using any record(s) from this dataset in electronic or other published works, including other datasets, the record(s) are to be fully cited as: XXXXXXX
393	Hutton's Vireo	Vireo huttoni	ne	65	s	1	1	1	1	1			8:11	44.63055	-123.30575	AP3	In	2020-06-19	W. Douglas Robinson		If using any record(s) from this dataset in electronic or other published works, including other datasets, the record(s) are to be fully cited as: XXXXXXX
394	Mourning Dove	Zeida macroura	e	120	s	1	0	0	0	1			8:11	44.63055	-123.30575	AP3	In	2020-06-19	W. Douglas Robinson		If using any record(s) from this dataset in electronic or other published works, including other datasets, the record(s) are to be fully cited as: XXXXXXX
395	Orange-crowned Warbler	Leiothlypis celata	n	90	s	0	0	1	1	1			8:11	44.63055	-123.30575	AP3	In	2020-06-19	W. Douglas Robinson		If using any record(s) from this dataset in electronic or other published works, including other datasets, the record(s) are to be fully cited as: XXXXXXX
396	Western Flycatcher	Empidox difficilis	n	120	s	0	0	0	0	1			8:11	44.63055	-123.30575	AP3	In	2020-06-19	W. Douglas Robinson		If using any record(s) from this dataset in electronic or other published works, including other datasets, the record(s) are to be fully cited as: XXXXXXX
397	Purple Finch	Haemorhous purpureus	s	110	s	0	0	1	1	1			8:11	44.63055	-123.30575	AP3	In	2020-06-19	W. Douglas Robinson		If using any record(s) from this dataset in electronic or other published works, including other datasets, the record(s) are to be fully cited as: XXXXXXX
398	Red Crossbill	Loxia curvirostra	n	75	csf	0	0	1	0	0			8:11	44.63055	-123.30575	AP3	In	2020-06-19	W. Douglas Robinson		If using any record(s) from this dataset in electronic or other published works, including other datasets, the record(s) are to be fully cited as: XXXXXXX
399	Spotted Towhee	Pipilo maculatus	e	60	s	1	1	1	1	1			8:11	44.63055	-123.30575	AP3	In	2020-06-19	W. Douglas Robinson		If using any record(s) from this dataset in electronic or other published works, including other datasets, the record(s) are to be fully cited as: XXXXXXX
400	Steller's Jay	Cyanocitta stelleri	s	14	cv	1	0	1	1	1			8:11	44.63055	-123.30575	AP3	In	2020-06-19	W. Douglas Robinson		If using any record(s) from this dataset in electronic or other published works, including other datasets, the record(s) are to be fully cited as: XXXXXXX
401	Steller's Jay	Cyanocitta stelleri	s	14	cv	1	0	1	1	1			8:11	44.63055	-123.30575	AP3	In	2020-06-19	W. Douglas Robinson		If using any record(s) from this dataset in electronic or other published works, including other datasets, the record(s) are to be fully cited as: XXXXXXX
402	Steller's Jay	Cyanocitta stelleri	ne	165	c	1	0	0	0	0			8:11	44.63055	-123.30575	AP3	In	2020-06-19	W. Douglas Robinson		If using any record(s) from this dataset in electronic or other published works, including other datasets, the record(s) are to be fully cited as: XXXXXXX
403	Wilson's Warbler	Cardelli pusilla	se	22	s	1	1	1	1	1			8:11	44.63055	-123.30575	AP3	In	2020-06-19	W. Douglas Robinson		If using any record(s) from this dataset in electronic or other published works, including other datasets, the record(s) are to be fully cited as: XXXXXXX
404	Wilson's Warbler	Cardelli pusilla	ne	135	s	1	1	0	0	0			8:11	44.63055	-123.30575	AP3	In	2020-06-19	W. Douglas Robinson		If using any record(s) from this dataset in electronic or other published works, including other datasets, the record(s) are to be fully cited as: XXXXXXX
405	Chestnut-backed Chickadee	Poecile rufescens	n	43	c	0	1	1	1	1			5:08	44.6228	-123.31892	AP8	In	2020-06-22	W. Douglas Robinson		If using any record(s) from this dataset in electronic or other published works, including other datasets, the record(s) are to be fully cited as: XXXXXXX
406	Common Raven	Corvus corax	s	175	c	1	1	1	1	1			5:08	44.6228	-123.31892	AP8	In	2020-06-22	W. Douglas Robinson		If using any record(s) from this dataset in electronic or other published works, including other datasets, the record(s) are to be fully cited as: XXXXXXX
407	Dark-eyed Junco	Junco hyemalis	ne	37	s	1	1	1	1	1			5:08	44.6228	-123.31892	AP8	In	2020-06-22	W. Douglas Robinson		If using any record(s) from this dataset in electronic or other published works, including other datasets, the record(s) are to be fully cited as: XXXXXXX
408	Mourning Dove	Zeida macroura	w	125	s	0	0	1	0	0			5:08	44.6228	-123.31892	AP8	In	2020-06-22	W. Douglas Robinson		If using any record(s) from this dataset in electronic or other published works, including other datasets, the record(s) are to be fully cited as: XXXXXXX
409	Spotted Towhee	Pipilo maculatus	ne	45	s	1	1	1	1	1			5:08	44.6228	-123.31892	AP8	In	2020-06-22	W. Douglas Robinson		If using any record(s) from this dataset in electronic or other published works, including other datasets, the record(s) are to be fully cited as: XXXXXXX
410	American Robin	Turdus migratorius	n	95	c	0	0	1	0	0			5:13	44.6228	-123.31892	AP8	In	2020-06-22	W. Douglas Robinson		If using any record(s) from this dataset in electronic or other published works, including other datasets, the record(s) are to be fully cited as: XXXXXXX
411	Chestnut-backed Chickadee	Poecile rufescens	n	43	c	1	1	1	0	0			5:13	44.6228	-123.31892	AP8	In	2020-06-22	W. Douglas Robinson		If using any record(s) from this dataset in electronic or other published works, including other datasets, the record(s) are to be fully cited as: XXXXXXX
412	Common Raven	Corvus corax	w	250	c	1	1	1	1	1			5:13	44.6228	-123.31892	AP8	In	2020-06-22	W. Douglas Robinson		If using any record(s) from this dataset in electronic or other published works, including other datasets, the record(s) are to be fully cited as: XXXXXXX
413	Dark-eyed Junco	Junco hyemalis	ne	37	s	1	1	1	1	1			5:13	44.6228	-123.31892	AP8	In	2020-06-22	W. Douglas Robinson		If using any record(s) from this dataset in electronic or other published works, including other datasets, the record(s) are to be fully cited as: XXXXXXX
414	Dark-eyed Junco	Junco hyemalis	sw	40	s	0	0	1	1	1			5:13	44.6228	-123.31892	AP8	In	2020-06-22	W. Douglas Robinson		If using any record(s) from this dataset in electronic or other published works, including other datasets, the record(s) are to be fully cited as: XXXXXXX
415	Spotted Towhee	Pipilo maculatus	ne	45	s	1	1	1	1	1			5:13	44.6228	-123.31892	AP8	In	2020-06-22	W. Douglas Robinson		If using any record(s) from this dataset in electronic or other published works, including other datasets, the record(s) are to be fully cited as: XXXXXXX
416	American Robin	Turdus migratorius	n	60	c	1	1	0	0	0			5:19	44.62192	-123.31786	AP8	In	2020-06-22	W. Douglas Robinson		If using any record(s) from this dataset in electronic or other published works, including other datasets, the record(s) are to be fully cited as: XXXXXXX
417	Black-headed Grosbeak	Pheucticus melanocephalus	w	55	c	1	0	0	0	0			5:19	44.62192	-123.31786	AP8	In	2020-06-22	W. Douglas Robinson		If using any record(s) from this dataset in electronic or other published works, including other datasets, the record(s) are to be fully cited as: XXXXXXX
418	Chestnut-backed Chickadee	Poecile rufescens	n	41	c	1	1	1	0	0			5:19	44.62192	-123.31786	AP8	In	2020-06-22	W. Douglas Robinson		If using any record(s) from this dataset in electronic or other published works, including other datasets, the record(s) are to be fully cited as: XXXXXXX
419	Common Raven	Corvus corax	sw	250	c	1	1	1	0	0			5:19	44.62192	-123.31786	AP8	In	2020-06-22	W. Douglas Robinson		If using any record(s) from this dataset in electronic or other published works, including other datasets, the record(s) are to be fully cited as: XXXXXXX
420	Common Raven	Corvus corax	sw	250	c	1	1	1	0	0			5:19	44.62192	-123.31786	AP8	In	2020-06-22	W. Douglas Robinson		If using any record(s) from this dataset in electronic or other published works, including other datasets, the record(s) are to be fully cited as: XXXXXXX
421	Dark-eyed Junco	Junco hyemalis	nw	85	s	1	1	1	1	1			5:19	44.62192	-123.31786	AP8	In	2020-06-22	W. Douglas Robinson		If using any record(s) from this dataset in electronic or other published works, including other datasets, the record(s) are to be fully cited as: XXXXXXX
422	Dark-eyed Junco	Junco hyemalis	n	55	s	1	1	1	1	1			5:19	44.62192	-123.31786	AP8	In	2020-06-22	W. Douglas Robinson		If using any record(s) from this dataset in electronic or other published works, including other datasets, the record(s) are to be fully cited as: XXXXXXX
423	Dark-eyed Junco	Junco hyemalis	n	38	s	0	0	1	1	1			5:19	44.62192	-123.31786	AP8	In	2020-06-22	W. Douglas Robinson		If using any record(s) from this dataset in electronic or other published works, including other datasets, the record(s) are to be fully cited as: XXXXXXX
424	Western Flycatcher	Empidox difficilis	s	90	cs	0	0	1	0	0			5:19	44.62192	-123.31786	AP8	In	2020-06-22	W. Douglas Robinson		If using any record(s) from this dataset in electronic or other published works, including other datasets, the record(s) are to be fully cited as: XXXXXXX
425	Western Tager	Piranga ludovicia	s	95	s	0	1	1	0	0			5:19	44.62192	-123.31786	AP8	In	2020-06-22	W. Douglas Robinson		If using any record(s) from this dataset in electronic or other published works, including other datasets, the record(s) are to be fully cited as: XXXXXXX
426	Brown Creeper	Certhia america	w	65	sc	1	0	1	1	1			5:24	44.62192	-123.31786	AP8	In	2020-06-22	W. Douglas Robinson		If using any record(s) from this dataset in electronic or other published works, including other datasets, the record(s) are to be fully cited as: XXXXXXX
427	Brown Creeper	Certhia america	ne	27	c	0	0	1	1	1			5:24	44.62192	-123.31786	AP8	In	2020-06-22	W. Douglas Robinson		If using any record(s) from this dataset in electronic or other published works, including other datasets, the record(s) are to be fully cited as: XXXXXXX
428	Common Raven	Corvus corax	s	300	c	1	0	1	1	1			5:24	44.62192	-123.31786	AP8	In	2020-06-22	W. Douglas Robinson		If using any record(s) from this dataset in electronic or other published works, including other datasets, the record(s) are to be fully cited as: XXXXXXX
429	Dark-eyed Junco	Junco hyemalis	n	27	s	1	1	1	1	1			5:24	44.62192	-123.31786	AP8	In	2020-06-22	W. Douglas Robinson		If using any record(s) from this dataset in electronic or other published works, including other datasets, the record(s) are to be fully cited as: XXXXXXX
430	Dark-eyed Junco	Junco hyemalis	ne	55	s	1	1	1	1	1			5:24	44.62192	-123.31786	AP8	In	2020-06-22	W. Douglas Robinson		If using any record(s) from this dataset in electronic or other published works, including other datasets, the record(s) are to be fully cited as: XXXXXXX
431	Dark-eyed Junco	Junco hyemalis	nw	85	s	1	1	1	1	1			5:24	44.62192	-123.31786	AP8	In	2020-06-22	W. Douglas Robinson		If using any record(s) from this dataset in electronic or other published works, including other datasets, the record(s) are to be fully cited as: XXXXXXX
432	Western Flycatcher	Empidox difficilis	s	90	c	0	0	1	0	1			5:24	44.62192	-123.31786	AP8	In	2020-06-22	W. Douglas Robinson		If using any record(s) from this dataset in electronic or other published works, including other datasets, the record(s) are to be fully cited as: XXXXXXX
433	Red-breasted Nuthatch	Sitta cadensis	sw	60	c	1	1	1	0	1			5:24	44.62192	-123.31786	AP8	In	2020-06-22	W. Douglas Robinson		If using any record(s) from this dataset in electronic or other published works, including other datasets, the record(s) are to be fully cited as: XXXXXXX
434	Western Tager	Piranga ludovicia	s	95	s	0	1	0	0	0			5:24	44.62192	-123.31786	AP8	In	2020-06-22	W. Douglas Robinson		If using any record(s) from this dataset in electronic or other published works, including other datasets, the record(s) are to be fully cited as: XXXXXXX
435	Brown Creeper	Certhia america	s	33	c	0	0	0	1	0			5:32	44.62077	-123.3168	AP8	Out	2020-06-22	W. Douglas Robinson		If using any record(s) from this dataset in electronic or other published works, including other datasets, the record(s) are to be fully cited as: XXXXXXX
436	Dark-eyed Junco	Junco hyemalis	ne	22	s	1	1	1	1	1			5:32	44.62077	-123.3168	AP8	Out	2020-06-22	W. Douglas Robinson		If using any record(s) from this dataset in electronic or other published works, including other datasets, the record(s) are to be fully cited as: XXXXXXX
437	Dark-eyed Junco	Junco hyemalis	e	17	s	1	1	1	1	1			5:32	44.62077	-123.3168	AP8	Out	2020-06-22	W. Douglas Robinson		If using any record(s) from this dataset in electronic or other published works, including other datasets, the record(s) are to be fully cited as: XXXXXXX
438	Dark-eyed Junco	Junco hyemalis	w	72	s	0	0	1	1	1			5:32	44.62077	-123.3168	AP8	Out	2020-06-22	W. Douglas Robinson		If using any record(s) from this dataset in electronic or other published works, including other datasets, the record(s) are to be fully cited as: XXXXXXX
439	Red-breasted Nuthatch	Sitta cadensis	s	42	c	0	1	1	0	0			5:32	44.62077	-123.3168	AP8	Out	2020-06-22	W. Douglas Robinson		If using any record(s) from this dataset in electronic or other published works, including other datasets, the record(s) are to be fully cited as: XXXXXXX
440	Red-breasted Nuthatch	Sitta cadensis	w	4	cv	0	0	0	1	1			5:32	44.62077	-123.3168	AP8	Out	2020-06-22	W. Douglas Robinson		If using any record(s) from this dataset in electronic or other published works, including other datasets, the record(s) are to be fully cited as: XXXXXXX
441	Western Tager	Piranga ludovicia	e	26	s	1	1	1	1	1			5:32	44.62077	-123.3168	AP8	Out	2020-06-22	W. Douglas Robinson		If using any record(s) from this dataset in electronic or other published works, including other datasets, the record(s) are to be fully cited as: XXXXXXX
442	American Robin	Turdus migratorius	s	95	v	0	0	0	1	0			5:37	44.62077	-123.3168	AP8	Out	2020-06-22	W. Douglas Robinson		If using any record(s) from this dataset in electronic or other published works, including other datasets, the record(s) are to be fully cited as: XXXXXXX
443	Brown Creeper	Certhia america	s	20	c	0	1	1	0	1			5:37	44.62077	-123.3168	AP8	Out	2020-06-22	W. Douglas Robinson		If using any record(s) from this dataset in electronic or other published works, including other datasets, the record(s) are to be fully cited as: XXXXXXX
444	Chestnut-backed Chickadee	Poecile rufescens	s	55	c	0	0	0	1	1			5:37	44.62077	-123.3168	AP8	Out	2020-06-22	W. Douglas Robinson		If using any record(s) from this dataset in electronic or other published works, including other datasets, the record(s) are to be fully cited as: XXXXXXX
445	Dark-eyed Junco	Junco hyemalis	w	72	s	1	1	0	0	1			5:37	44.62077	-123.3168	AP8	Out	2020-06-22	W. Douglas Robinson		If using any record(s) from this dataset in electronic or other published works, including other datasets, the record(s) are to be fully cited as: XXXXXXX
446	Dark-eyed Junco	Junco hyemalis	e	17	s	1	1	1	1	1			5:37	44.62077	-123.3168	AP8	Out	2020-06-22	W. Douglas Robinson		If using any record(s) from this dataset in electronic or other published works, including other datasets, the record(s) are to be fully cited as: XXXXXXX
447	Dark-eyed Junco	Junco hyemalis	ne	22	s	1	1	1	1	1			5:37	44.62077	-123.3168	AP8	Out	2020-06-22	W. Douglas Robinson		If using any record(s) from this dataset in electronic or other published works, including other datasets, the record(s) are to be fully cited as: XXXXXXX
448	Pacific Wren	Troglodytes pacificus	ne	34	s	0	1	0	0	1			5:37	44.62077	-123.3168	AP8	Out	2020-06-22	W. Douglas Robinson		If using any record(s) from this dataset in electronic or other published works, including other datasets, the record(s) are to be fully cited as: XXXXXXX
449	Red-breasted Nuthatch	Sitta cadensis	w	4	c	0	1	0	0	0			5:37	44.62077	-123.3168	AP8	Out	2020-06-22	W. Douglas Robinson		If using any record(s) from this dataset in electronic or other published works, including other datasets, the record(s) are to be fully cited as: XXXXXXX
450	Red-breasted Sapsucker	Sphyrapicus ruber	w	60	d	0	0	0	1	1			5:37	44.62077	-123.3168	AP8	Out	2020-06-22	W. Douglas Robinson		If using any record(s) from this dataset in electronic or other published works, including other datasets, the record(s) are to be fully cited as: XXXXXXX
451	Western Tager	Piranga ludovicia	e	26	s	1	1	1	1	1			5:37	44.62077	-123.3168	AP8	Out	2020-06-22	W. Douglas Robinson		If using any record(s) from this dataset in electronic or other published works, including other datasets, the record(s) are to be fully cited as: XXXXXXX
452	American Robin	Turdus migratorius	nw	105	s	1	1	1	1	1			5:47	44.62403	-123.3195	AP8	In	2020-06-22	W. Douglas Robinson		If using any record(s) from this dataset in electronic or other published works, including other datasets, the record(s) are to be fully cited as: XXXXXXX
453	Dark-eyed Junco	Junco hyemalis	ne	21	s	1	1	1	1	1			5:47	44.62403	-123.3195	AP8	In	2020-06-22	W. Douglas Robinson		If using any record(s) from this dataset in electronic or other published works, including other datasets, the record(s) are to be fully cited as: XXXXXXX
454	Evening Grosbeak	Coccothraustes vespertinus	e	175	c	1	1	0	0	0			5:47	44.62403	-123.3195	AP8	In	2020-06-22	W. Douglas Robinson		If using any record(s) from this dataset in electronic or other published works, including other datasets, the record(s) are to be fully cited as: XXXXXXX
455	Evening Grosbeak	Coccothraustes vespertinus	e	175	c	1	1	0	0	0			5:47	44.62403	-123.3195	AP8	In	2020-06-22	W. Douglas Robinson		If using any record(s) from this dataset in electronic or other published works, including other datasets, the record(s) are to be fully cited as: XXXXXXX
456	Hermit Warbler	Setophaga occidentalis	ne	98	s	1	1	1	1	1			5:47	44.62403	-123.3195	AP8	In	2020-06-22	W. Douglas Robinson		If using any record(s) from this dataset in electronic or other published works, including other datasets, the record(s) are to be fully cited as: XXXXXXX
457	Red-breasted Nuthatch	Sitta cadensis	e	12	c	1	1	1	1	1			5:47	44.62403	-123.3195	AP8	In	2020-06-22	W. Douglas Robinson		If using any record(s) from this dataset in electronic or other published works, including other datasets, the record(s) are to be fully cited as: XXXXXXX
458	Spotted Towhee	Pipilo maculatus	e	17	s	1	1	1	1	1			5:47	44.62403	-123.3195	AP8	In	2020-06-22	W. Douglas Robinson		If using any record(s) from this dataset in electronic or other published works, including other datasets, the record(s) are to be fully cited as: XXXXXXX
459	Wilson's Warbler	Cardelli pusilla	ne	14	s	1	1	1	1	1			5:47	44.62403	-123.3195	AP8	In	2020-06-22	W. Douglas Robinson		If using any record(s) from this dataset in electronic or other published works, including other datasets, the record(s) are to be fully cited as: XXXXXXX
460	American Robin	Turdus migratorius	nw	105	s	1	1	1	0	0			5:52	44.62403	-123.3195	AP8	In	2020-06-22	W. Douglas Robinson		If using any record(s) from this dataset in electronic or other published works, including other datasets, the record(s) are to be fully cited as: XXXXXXX
461	Brown Creeper	Certhia america	n	35	c	0	1	0	0	0			5:52	44.62403	-123.3195	AP8	In	2020-06-22	W. Douglas Robinson		If using any record(s) from this dataset in electronic or other published works, including other datasets, the record(s) are to be fully cited as: XXXXXXX
462	Dark-eyed Junco	Junco hyemalis	n	21	s	0	0	1	1	1			5:52	44.62403	-123.3195	AP8	In	2020-06-22	W. Douglas Robinson		If using any record(s) from this dataset in electronic or other published works, including other datasets, the record(s) are to be fully cited as: XXXXXXX
463	Dark-eyed Junco	Junco hyemalis	s	40	s	0	0	0	1	1			5:52	44.62403	-123.3195	AP8	In	2020-06-22	W. Douglas Robinson		If using any record(s) from this dataset in electronic or other published works, including other datasets, the record(s) are to be fully cited as: XXXXXXX
464	Hermit Warbler	Setophaga occidentalis	ne	98	s	1	1	1	0	1			5:52	44.62403	-123.3195	AP8	In	2020-06-22	W. Douglas Robinson		If using any record(s) from this dataset in electronic or other published works, including other datasets, the record(s) are to be fully cited as: XXXXXXX
465	Red-breasted Nuthatch	Sitta cadensis	e	12	c	1	1	0	0	1			5:52	44.62403	-123.3195	AP8	In	2020-06-22	W. Douglas Robinson		If using any record(s) from this dataset in electronic or other published works, including other datasets, the record(s) are to be fully cited as: XXXXXXX
466	Spotted Towhee	Pipilo maculatus	e	17	s	1	1	1	0	1			5:52	44.62403	-123.3195	AP8	In	2020-06-22	W. Douglas Robinson		If using any record(s) from this dataset in electronic or other published works, including other datasets, the record(s) are to be fully cited as: XXXXXXX
467	Wilson's Warbler	Cardelli pusilla	ne	14	s	1	1	1	1	1			5:52	44.62403	-123.3195	AP8	In	2020-06-22	W. Douglas Robinson		If using any record(s) from this dataset in electronic or other published works, including other datasets, the record(s) are to be fully cited as: XXXXXXX
468	Band-tailed Pigeon	Patagioes fasciata	n	200	s	1	0	0	0	0			5:58	44.62533	-123.31949	AP8	In	2020-06-22	W. Douglas Robinson		If using any record(s) from this dataset in electronic or other published works, including other datasets, the record(s) are to be fully cited as: XXXXXXX
469	Brown Creeper	Certhia america	s	25	c	0	0	1	1	0			5:58	44.62533	-123.31949	AP8	In	2020-06-22	W. Douglas Robinson		If using any record(s) from this dataset in electronic or other published works, including other datasets, the record(s) are to be fully cited as: XXXXXXX
470	Chestnut-backed Chickadee	Poecile rufescens	n	38	c	0	0	0	0	1			5:58	44.62533	-123.31949	AP8	In	2020-06-22	W. Douglas Robinson		If using any record(s) from this dataset in electronic or other published works, including other datasets, the record(s) are to be fully cited as: XXXXXXX
471	Dark-eyed Junco	Junco hyemalis	s	25	s	1	1	1	1	1			5:58	44.62533	-123.31949	AP8	In	2020-06-22	W. Douglas Robinson		If using any record(s) from this dataset in electronic or other published works, including other datasets, the record(s) are to be fully cited as: XXXXXXX
472	Hermit Warbler	Setophaga occidentalis	n	22	s	1	1	1	1	1			5:58	44.62533	-123.31949	AP8	In	2020-06-22	W. Douglas Robinson		If using any record(s) from this dataset in electronic or other published works, including other datasets, the record(s) are to be fully cited as: XXXXXXX
473	Purple Martin	Progne subis	n	150	cf	0	1	0	0	0			5:58	44.62533	-123.31949	AP8	In	2020-06-22	W. Douglas Robinson		If using any record(s) from this dataset in electronic or other published works, including other datasets, the record(s) are to be fully cited as: XXXXXXX
474	Red-breasted Nuthatch	Sitta cadensis	se	85	c	1	0	0	0	1			5:58	44.62533	-123.31949	AP8	In	2020-06-22	W. Douglas Robinson		If using any record(s) from this dataset in electronic or other published works, including other datasets, the record(s) are to be fully cited as: XXXXXXX
475	Western Tager	Piranga ludovicia	w	85	s	0	0	1	1	1			5:58	44.62533	-123.31949	AP8	In	2020-06-22	W. Douglas Robinson		If using any record(s) from this dataset in electronic or other published works, including other datasets, the record(s) are to be fully cited as: XXXXXXX
476	Wilson's Warbler	Cardelli pusilla	se	70	s	1	1	1	0	0			5:58	44.62533	-123.31949	AP8	In	2020-06-22	W. Douglas Robinson		If using any record(s) from this dataset in electronic or other published works, including other datasets, the record(s) are to be fully cited as: XXXXXXX
477	Wilson's Warbler	Cardelli pusilla	e	33	s	1	1	1	1	1			5:58	44.62533	-123.31949	AP8	In	2020-06-22	W. Douglas Robinson		If using any record(s) from this dataset in electronic or other published works, including other datasets, the record(s) are to be fully cited as: XXXXXXX
478	Brown Creeper	Certhia america	s	25	c	1	1	1	1	1			6:03	44.62533	-123.31949	AP8	In	2020-06-22	W. Douglas Robinson		If using any record(s) from this dataset in electronic or other published works, including other datasets, the record(s) are to be fully cited as: XXXXXXX
479	Dark-eyed Junco	Junco hyemalis	s	25	s	1	1	0	0	0			6:03	44.62533	-123.31949	AP8	In	2020-06-22	W. Douglas Robinson		If using any record(s) from this dataset in electronic or other published works, including other datasets, the record(s) are to be fully cited as: XXXXXXX
480	Hermit Warbler	Setophaga occidentalis	n	22	s	0	0	0	1	1			6:03	44.62533	-123.31949	AP8	In	2020-06-22	W. Douglas Robinson		If using any record(s) from this dataset in electronic or other published works, including other datasets, the record(s) are to be fully cited as: XXXXXXX
481	Pine Siskin	Spinus pinus	w	30	c	0	1	0	0	1			6:03	44.62533	-123.31949	AP8	In	2020-06-22	W. Douglas Robinson		If using any record(s) from this dataset in electronic or other published works, including other datasets, the record(s) are to be fully cited as: XXXXXXX
482	Western Tager	Piranga ludovicia	w	85	sc	1	1	1	1	1			6:03	44.62533	-123.31949	AP8	In	2020-06-22	W. Douglas Robinson		If using any record(s) from this dataset in electronic or other published works, including other datasets, the record(s) are to be fully cited as: XXXXXXX
483	Wilson's Warbler	Cardelli pusilla	e	33	s	1	1	0	0	1			6:03	44.62533	-123.31949	AP8	In	2020-06-22	W. Douglas Robinson		If using any record(s) from this dataset in electronic or other published works, including other datasets, the record(s) are to be fully cited as: XXXXXXX
484	Hairy Woodpecker	Leuconotopicus villosus	n	125	c	0	1	0	0	0			6:09	44.62666	-123.31898	AP8	In	2020-06-22	W. Douglas Robinson		If using any record(s) from this dataset in electronic or other published works, including other datasets, the record(s) are to be fully cited as: XXXXXXX
485	Pacific Wren	Troglodytes pacificus	n	110	s	1	1	1	0	0			6:09	44.62666	-123.31898	AP8	In	2020-06-22	W. Douglas Robinson		If using any record(s) from this dataset in electronic or other published works, including other datasets, the record(s) are to be fully cited as: XXXXXXX
486	Western Flycatcher	Empidox difficilis	n	18	s	1	1	1	1	1			6:09	44.62666	-123.31898	AP8	In	2020-06-22	W. Douglas Robinson		If using any record(s) from this dataset in electronic or other published works, including other datasets, the record(s) are to be fully cited as: XXXXXXX
487	Red-breasted Nuthatch	Sitta cadensis	n	70	c	0	1	1	0	0			6:09	44.62666	-123.31898	AP8	In	2020-06-22	W. Douglas Robinson		If using any record(s) from this dataset in electronic or other published works, including other datasets, the record(s) are to be fully cited as: XXXXXXX
488	Red-breasted Nuthatch	Sitta cadensis	w	16	c	0	0	1	1	1			6:09	44.62666	-123.31898	AP8	In	2020-06-22	W. Douglas Robinson		If using any record(s) from this dataset in electronic or other published works, including other datasets, the record(s) are to be fully cited as: XXXXXXX
489	Western Tager	Piranga ludovicia	sw	120	s	0	0	0	1	1			6:09	44.62666	-123.31898	AP8	In	2020-06-22	W. Douglas Robinson		If using any record(s) from this dataset in electronic or other published works, including other datasets, the record(s) are to be fully cited as: XXXXXXX
490	Wilson's Warbler	Cardelli pusilla	w	120	s	1	1	1	1	1			6:09	44.62666	-123.31898	AP8	In	2020-06-22	W. Douglas Robinson		If using any record(s) from this dataset in electronic or other published works, including other datasets, the record(s) are to be fully cited as: XXXXXXX
491	Cada Jay	Perisoreus cadensis	ne	60	cv	1	1	1	1	0			6:14	44.62666	-123.31898	AP8	In	2020-06-22	W. Douglas Robinson		If using any record(s) from this dataset in electronic or other published works, including other datasets, the record(s) are to be fully cited as: XXXXXXX
492	Cada Jay	Perisoreus cadensis	ne	60	cv	1	1	1	1	0			6:14	44.62666	-123.31898	AP8	In	2020-06-22	W. Douglas Robinson		If using any record(s) from this dataset in electronic or other published works, including other datasets, the record(s) are to be fully cited as: XXXXXXX
493	Dark-eyed Junco	Junco hyemalis	n	29	s	1	1	1	1	1			6:14	44.62666	-123.31898	AP8	In	2020-06-22	W. Douglas Robinson		If using any record(s) from this dataset in electronic or other published works, including other datasets, the record(s) are to be fully cited as: XXXXXXX
494	Pacific Wren	Troglodytes pacificus	n	110	s	0	0	1	0	1			6:14	44.62666	-123.31898	AP8	In	2020-06-22	W. Douglas Robinson		If using any record(s) from this dataset in electronic or other published works, including other datasets, the record(s) are to be fully cited as: XXXXXXX
495	Western Flycatcher	Empidox difficilis	n	18	s	1	1	1	1	1			6:14	44.62666	-123.31898	AP8	In	2020-06-22	W. Douglas Robinson		If using any record(s) from this dataset in electronic or other published works, including other datasets, the record(s) are to be fully cited as: XXXXXXX
496	Swainson's Thrush	Catharus ustulatus	sw	35	c	0	0	1	1	0			6:14	44.62666	-123.31898	AP8	In	2020-06-22	W. Douglas Robinson		If using any record(s) from this dataset in electronic or other published works, including other datasets, the record(s) are to be fully cited as: XXXXXXX
497	Western Tager	Piranga ludovicia	n	105	s	1	1	1	1	1			6:14	44.62666	-123.31898	AP8	In	2020-06-22	W. Douglas Robinson		If using any record(s) from this dataset in electronic or other published works, including other datasets, the record(s) are to be fully cited as: XXXXXXX
498	Wilson's Warbler	Cardelli pusilla	w	120	s	1	0	1	1	1			6:14	44.62666	-123.31898	AP8	In	2020-06-22	W. Douglas Robinson		If using any record(s) from this dataset in electronic or other published works, including other datasets, the record(s) are to be fully cited as: XXXXXXX
499	Hermit Warbler	Setophaga occidentalis	e	110	s	0	1	1	1	1			6:20	44.6283	-123.31802	AP8	In	2020-06-22	W. Douglas Robinson		If using any record(s) from this dataset in electronic or other published works, including other datasets, the record(s) are to be fully cited as: XXXXXXX
500	Pacific Wren	Troglodytes pacificus	e	16	s	1	1	1	1	1			6:20	44.6283	-123.31802	AP8	In	2020-06-22	W. Douglas Robinson		If using any record(s) from this dataset in electronic or other published works, including other datasets, the record(s) are to be fully cited as: XXXXXXX
501	Western Flycatcher	Empidox difficilis	sw	70	s	1	1	1	1	1			6:20	44.6283	-123.31802	AP8	In	2020-06-22	W. Douglas Robinson		If using any record(s) from this dataset in electronic or other published works, including other datasets, the record(s) are to be fully cited as: XXXXXXX
502	Red-breasted Nuthatch	Sitta cadensis	e	15	c	1	1	0	0	0			6:20	44.6283	-123.31802	AP8	In	2020-06-22	W. Douglas Robinson		If using any record(s) from this dataset in electronic or other published works, including other datasets, the record(s) are to be fully cited as: XXXXXXX
503	Steller's Jay	Cyanocitta stelleri	n	150	c	0	1	1	1	1			6:20	44.6283	-123.31802	AP8	In	2020-06-22	W. Douglas Robinson		If using any record(s) from this dataset in electronic or other published works, including other datasets, the record(s) are to be fully cited as: XXXXXXX
504	Western Tager	Piranga ludovicia	s	45	s	1	1	1	1	0			6:20	44.6283	-123.31802	AP8	In	2020-06-22	W. Douglas Robinson		If using any record(s) from this dataset in electronic or other published works, including other datasets, the record(s) are to be fully cited as: XXXXXXX
505	American Robin	Turdus migratorius	s	120	s	0	0	0	1	1			6:25	44.6283	-123.31802	AP8	In	2020-06-22	W. Douglas Robinson		If using any record(s) from this dataset in electronic or other published works, including other datasets, the record(s) are to be fully cited as: XXXXXXX
506	Dark-eyed Junco	Junco hyemalis	sw	33	s	1	1	0	1	0			6:25	44.6283	-123.31802	AP8	In	2020-06-22	W. Douglas Robinson		If using any record(s) from this dataset in electronic or other published works, including other datasets, the record(s) are to be fully cited as: XXXXXXX
507	Hairy Woodpecker	Leuconotopicus villosus	sw	200	c	0	1	0	0	0			6:25	44.6283	-123.31802	AP8	In	2020-06-22	W. Douglas Robinson		If using any record(s) from this dataset in electronic or other published works, including other datasets, the record(s) are to be fully cited as: XXXXXXX
508	Hairy Woodpecker	Leuconotopicus villosus	n	175	c	0	0	0	1	1			6:25	44.6283	-123.31802	AP8	In	2020-06-22	W. Douglas Robinson		If using any record(s) from this dataset in electronic or other published works, including other datasets, the record(s) are to be fully cited as: XXXXXXX
509	Hermit Warbler	Setophaga occidentalis	e	110	s	1	1	1	1	1			6:25	44.6283	-123.31802	AP8	In	2020-06-22	W. Douglas Robinson		If using any record(s) from this dataset in electronic or other published works, including other datasets, the record(s) are to be fully cited as: XXXXXXX
510	Hermit Warbler	Setophaga occidentalis	e	21	s	0	0	0	0	1			6:25	44.6283	-123.31802	AP8	In	2020-06-22	W. Douglas Robinson		If using any record(s) from this dataset in electronic or other published works, including other datasets, the record(s) are to be fully cited as: XXXXXXX
511	Hutton's Vireo	Vireo huttoni	w	30	c	1	1	0	0	0			6:25	44.6283	-123.31802	AP8	In	2020-06-22	W. Douglas Robinson		If using any record(s) from this dataset in electronic or other published works, including other datasets, the record(s) are to be fully cited as: XXXXXXX
512	Pacific Wren	Troglodytes pacificus	e	16	s	1	1	1	1	1			6:25	44.6283	-123.31802	AP8	In	2020-06-22	W. Douglas Robinson		If using any record(s) from this dataset in electronic or other published works, including other datasets, the record(s) are to be fully cited as: XXXXXXX
513	Western Flycatcher	Empidox difficilis	sw	85	s	1	1	0	1	1			6:25	44.6283	-123.31802	AP8	In	2020-06-22	W. Douglas Robinson		If using any record(s) from this dataset in electronic or other published works, including other datasets, the record(s) are to be fully cited as: XXXXXXX
514	Red-breasted Nuthatch	Sitta cadensis	e	15	c	0	0	1	1	0			6:25	44.6283	-123.31802	AP8	In	2020-06-22	W. Douglas Robinson		If using any record(s) from this dataset in electronic or other published works, including other datasets, the record(s) are to be fully cited as: XXXXXXX
515	Steller's Jay	Cyanocitta stelleri	e	110	c	1	0	0	0	0			6:25	44.6283	-123.31802	AP8	In	2020-06-22	W. Douglas Robinson		If using any record(s) from this dataset in electronic or other published works, including other datasets, the record(s) are to be fully cited as: XXXXXXX
516	Western Tager	Piranga ludovicia	s	45	sc	1	0	0	0	1			6:25	44.6283	-123.31802	AP8	In	2020-06-22	W. Douglas Robinson		If using any record(s) from this dataset in electronic or other published works, including other datasets, the record(s) are to be fully cited as: XXXXXXX
517	American Robin	Turdus migratorius	s	37	v	1	0	0	0	0			6:33	44.62819	-123.31601	AP8	In	2020-06-22	W. Douglas Robinson		If using any record(s) from this dataset in electronic or other published works, including other datasets, the record(s) are to be fully cited as: XXXXXXX
518	Hermit Warbler	Setophaga occidentalis	e	90	s	0	0	0	0	1			6:33	44.62819	-123.31601	AP8	In	2020-06-22	W. Douglas Robinson		If using any record(s) from this dataset in electronic or other published works, including other datasets, the record(s) are to be fully cited as: XXXXXXX
519	Orange-crowned Warbler	Leiothlypis celata	sw	60	s	0	1	0	0	0			6:33	44.62819	-123.31601	AP8	In	2020-06-22	W. Douglas Robinson		If using any record(s) from this dataset in electronic or other published works, including other datasets, the record(s) are to be fully cited as: XXXXXXX
520	Pacific Wren	Troglodytes pacificus	e	32	s	1	1	1	1	1			6:33	44.62819	-123.31601	AP8	In	2020-06-22	W. Douglas Robinson		If using any record(s) from this dataset in electronic or other published works, including other datasets, the record(s) are to be fully cited as: XXXXXXX
521	Western Flycatcher	Empidox difficilis	nw	85	s	1	1	0	0	0			6:33	44.62819	-123.31601	AP8	In	2020-06-22	W. Douglas Robinson		If using any record(s) from this dataset in electronic or other published works, including other datasets, the record(s) are to be fully cited as: XXXXXXX
522	Pileated Woodpecker	Dryocopus pileatus	n	190	s	0	1	0	1	0			6:33	44.62819	-123.31601	AP8	In	2020-06-22	W. Douglas Robinson		If using any record(s) from this dataset in electronic or other published works, including other datasets, the record(s) are to be fully cited as: XXXXXXX
523	Pileated Woodpecker	Dryocopus pileatus	se	120	s	0	1	0	1	0			6:33	44.62819	-123.31601	AP8	In	2020-06-22	W. Douglas Robinson		If using any record(s) from this dataset in electronic or other published works, including other datasets, the record(s) are to be fully cited as: XXXXXXX
524	Swainson's Thrush	Catharus ustulatus	n	35	c	0	1	0	0	0			6:33	44.62819	-123.31601	AP8	In	2020-06-22	W. Douglas Robinson		If using any record(s) from this dataset in electronic or other published works, including other datasets, the record(s) are to be fully cited as: XXXXXXX
525	Wilson's Warbler	Cardelli pusilla	e	40	s	1	1	1	0	0			6:33	44.62819	-123.31601	AP8	In	2020-06-22	W. Douglas Robinson		If using any record(s) from this dataset in electronic or other published works, including other datasets, the record(s) are to be fully cited as: XXXXXXX
526	American Robin	Turdus migratorius	s	35	c	0	0	0	1	0			6:38	44.62819	-123.31601	AP8	In	2020-06-22	W. Douglas Robinson		If using any record(s) from this dataset in electronic or other published works, including other datasets, the record(s) are to be fully cited as: XXXXXXX
527	Hermit Warbler	Setophaga occidentalis	e	90	s	1	1	1	1	1			6:38	44.62819	-123.31601	AP8	In	2020-06-22	W. Douglas Robinson		If using any record(s) from this dataset in electronic or other published works, including other datasets, the record(s) are to be fully cited as: XXXXXXX
528	Orange-crowned Warbler	Leiothlypis celata	sw	60	s	0	0	1	1	0			6:38	44.62819	-123.31601	AP8	In	2020-06-22	W. Douglas Robinson		If using any record(s) from this dataset in electronic or other published works, including other datasets, the record(s) are to be fully cited as: XXXXXXX
529	Pacific Wren	Troglodytes pacificus	e	32	s	1	0	0	0	1			6:38	44.62819	-123.31601	AP8	In	2020-06-22	W. Douglas Robinson		If using any record(s) from this dataset in electronic or other published works, including other datasets, the record(s) are to be fully cited as: XXXXXXX
530	Western Flycatcher	Empidox difficilis	nw	85	s	1	1	0	0	0			6:38	44.62819	-123.31601	AP8	In	2020-06-22	W. Douglas Robinson		If using any record(s) from this dataset in electronic or other published works, including other datasets, the record(s) are to be fully cited as: XXXXXXX
531	Pileated Woodpecker	Dryocopus pileatus	se	120	s	1	0	1	1	0			6:38	44.62819	-123.31601	AP8	In	2020-06-22	W. Douglas Robinson		If using any record(s) from this dataset in electronic or other published works, including other datasets, the record(s) are to be fully cited as: XXXXXXX
532	Pileated Woodpecker	Dryocopus pileatus	se	70	s	1	0	1	1	0			6:38	44.62819	-123.31601	AP8	In	2020-06-22	W. Douglas Robinson		If using any record(s) from this dataset in electronic or other published works, including other datasets, the record(s) are to be fully cited as: XXXXXXX
533	Red-breasted Nuthatch	Sitta cadensis	sw	16	c	1	1	1	1	0			6:38	44.62819	-123.31601	AP8	In	2020-06-22	W. Douglas Robinson		If using any record(s) from this dataset in electronic or other published works, including other datasets, the record(s) are to be fully cited as: XXXXXXX
534	Red-breasted Sapsucker	Sphyrapicus ruber	w	30	d	0	0	1	0	1			6:38	44.62819	-123.31601	AP8	In	2020-06-22	W. Douglas Robinson		If using any record(s) from this dataset in electronic or other published works, including other datasets, the record(s) are to be fully cited as: XXXXXXX
535	Western Tager	Piranga ludovicia	se	89	sc	1	1	1	1	1			6:38	44.62819	-123.31601	AP8	In	2020-06-22	W. Douglas Robinson		If using any record(s) from this dataset in electronic or other published works, including other datasets, the record(s) are to be fully cited as: XXXXXXX
536	Wilson's Warbler	Cardelli pusilla	e	40	s	1	0	1	1	1			6:38	44.62819	-123.31601	AP8	In	2020-06-22	W. Douglas Robinson		If using any record(s) from this dataset in electronic or other published works, including other datasets, the record(s) are to be fully cited as: XXXXXXX
537	Band-tailed Pigeon	Patagioes fasciata	e	140	s	0	1	1	1	1			6:47	44.63032	-123.31768	AP8	Out	2020-06-22	W. Douglas Robinson		If using any record(s) from this dataset in electronic or other published works, including other datasets, the record(s) are to be fully cited as: XXXXXXX
538	Black-throated Gray Warbler	Setophaga nigrescens	n	70	s	0	1	0	0	0			6:47	44.63032	-123.31768	AP8	Out	2020-06-22	W. Douglas Robinson		If using any record(s) from this dataset in electronic or other published works, including other datasets, the record(s) are to be fully cited as: XXXXXXX
539	Brown Creeper	Certhia america	e	40	c	0	1	0	0	0			6:47	44.63032	-123.31768	AP8	Out	2020-06-22	W. Douglas Robinson		If using any record(s) from this dataset in electronic or other published works, including other datasets, the record(s) are to be fully cited as: XXXXXXX
540	Chestnut-backed Chickadee	Poecile rufescens	e	35	c	0	1	0	0	0			6:47	44.63032	-123.31768	AP8	Out	2020-06-22	W. Douglas Robinson		If using any record(s) from this dataset in electronic or other published works, including other datasets, the record(s) are to be fully cited as: XXXXXXX
541	Orange-crowned Warbler	Leiothlypis celata	e	45	s	1	1	1	1	1			6:47	44.63032	-123.31768	AP8	Out	2020-06-22	W. Douglas Robinson		If using any record(s) from this dataset in electronic or other published works, including other datasets, the record(s) are to be fully cited as: XXXXXXX
542	Orange-crowned Warbler	Leiothlypis celata	nw	16	s	1	1	1	1	1			6:47	44.63032	-123.31768	AP8	Out	2020-06-22	W. Douglas Robinson		If using any record(s) from this dataset in electronic or other published works, including other datasets, the record(s) are to be fully cited as: XXXXXXX
543	Red-breasted Nuthatch	Sitta cadensis	s	30	c	1	1	0	1	1			6:47	44.63032	-123.31768	AP8	Out	2020-06-22	W. Douglas Robinson		If using any record(s) from this dataset in electronic or other published works, including other datasets, the record(s) are to be fully cited as: XXXXXXX
544	Spotted Towhee	Pipilo maculatus	n	9	sc	1	1	1	1	1			6:47	44.63032	-123.31768	AP8	Out	2020-06-22	W. Douglas Robinson		If using any record(s) from this dataset in electronic or other published works, including other datasets, the record(s) are to be fully cited as: XXXXXXX
545	Swainson's Thrush	Catharus ustulatus	w	60	sc	0	0	0	1	1			6:47	44.63032	-123.31768	AP8	Out	2020-06-22	W. Douglas Robinson		If using any record(s) from this dataset in electronic or other published works, including other datasets, the record(s) are to be fully cited as: XXXXXXX
546	Wilson's Warbler	Cardelli pusilla	n	30	s	1	1	1	1	0			6:47	44.63032	-123.31768	AP8	Out	2020-06-22	W. Douglas Robinson		If using any record(s) from this dataset in electronic or other published works, including other datasets, the record(s) are to be fully cited as: XXXXXXX
547	Wilson's Warbler	Cardelli pusilla	e	25	s	1	1	1	1	0			6:47	44.63032	-123.31768	AP8	Out	2020-06-22	W. Douglas Robinson		If using any record(s) from this dataset in electronic or other published works, including other datasets, the record(s) are to be fully cited as: XXXXXXX
548	Band-tailed Pigeon	Patagioes fasciata	e	140	s	1	0	1	0	0			6:52	44.63032	-123.31768	AP8	Out	2020-06-22	W. Douglas Robinson		If using any record(s) from this dataset in electronic or other published works, including other datasets, the record(s) are to be fully cited as: XXXXXXX
549	Black-throated Gray Warbler	Setophaga nigrescens	n	70	s	0	0	0	0	1			6:52	44.63032	-123.31768	AP8	Out	2020-06-22	W. Douglas Robinson		If using any record(s) from this dataset in electronic or other published works, including other datasets, the record(s) are to be fully cited as: XXXXXXX
550	Brown Creeper	Certhia america	e	40	c	0	0	0	0	1			6:52	44.63032	-123.31768	AP8	Out	2020-06-22	W. Douglas Robinson		If using any record(s) from this dataset in electronic or other published works, including other datasets, the record(s) are to be fully cited as: XXXXXXX
551	Chestnut-backed Chickadee	Poecile rufescens	e	35	c	0	1	1	1	1			6:52	44.63032	-123.31768	AP8	Out	2020-06-22	W. Douglas Robinson		If using any record(s) from this dataset in electronic or other published works, including other datasets, the record(s) are to be fully cited as: XXXXXXX
552	Orange-crowned Warbler	Leiothlypis celata	e	45	s	1	1	1	1	1			6:52	44.63032	-123.31768	AP8	Out	2020-06-22	W. Douglas Robinson		If using any record(s) from this dataset in electronic or other published works, including other datasets, the record(s) are to be fully cited as: XXXXXXX
553	Red Crossbill	Loxia curvirostra	s	15	cf	0	1	0	0	0			6:52	44.63032	-123.31768	AP8	Out	2020-06-22	W. Douglas Robinson		If using any record(s) from this dataset in electronic or other published works, including other datasets, the record(s) are to be fully cited as: XXXXXXX
554	Red-breasted Nuthatch	Sitta cadensis	s	30	c	1	0	1	0	0			6:52	44.63032	-123.31768	AP8	Out	2020-06-22	W. Douglas Robinson		If using any record(s) from this dataset in electronic or other published works, including other datasets, the record(s) are to be fully cited as: XXXXXXX
555	Spotted Towhee	Pipilo maculatus	e	38	s	0	1	1	1	1			6:52	44.63032	-123.31768	AP8	Out	2020-06-22	W. Douglas Robinson		If using any record(s) from this dataset in electronic or other published works, including other datasets, the record(s) are to be fully cited as: XXXXXXX
556	Swainson's Thrush	Catharus ustulatus	w	60	s	1	1	1	1	1			6:52	44.63032	-123.31768	AP8	Out	2020-06-22	W. Douglas Robinson		If using any record(s) from this dataset in electronic or other published works, including other datasets, the record(s) are to be fully cited as: XXXXXXX
557	Swainson's Thrush	Catharus ustulatus	e	9	c	0	0	0	0	1			6:52	44.63032	-123.31768	AP8	Out	2020-06-22	W. Douglas Robinson		If using any record(s) from this dataset in electronic or other published works, including other datasets, the record(s) are to be fully cited as: XXXXXXX
558	Wilson's Warbler	Cardelli pusilla	e	25	s	1	1	1	1	1			6:52	44.63032	-123.31768	AP8	Out	2020-06-22	W. Douglas Robinson		If using any record(s) from this dataset in electronic or other published works, including other datasets, the record(s) are to be fully cited as: XXXXXXX
559	Wilson's Warbler	Cardelli pusilla	n	30	s	1	1	1	1	1			6:52	44.63032	-123.31768	AP8	Out	2020-06-22	W. Douglas Robinson		If using any record(s) from this dataset in electronic or other published works, including other datasets, the record(s) are to be fully cited as: XXXXXXX
560	American Robin	Turdus migratorius	s	33	vc	1	0	0	0	0			7:00	44.62856	-123.31929	AP8	In	2020-06-22	W. Douglas Robinson		If using any record(s) from this dataset in electronic or other published works, including other datasets, the record(s) are to be fully cited as: XXXXXXX
561	Common Raven	Corvus corax	se	300	c	1	0	1	1	0			7:00	44.62856	-123.31929	AP8	In	2020-06-22	W. Douglas Robinson		If using any record(s) from this dataset in electronic or other published works, including other datasets, the record(s) are to be fully cited as: XXXXXXX
562	Evening Grosbeak	Coccothraustes vespertinus	w	200	cf	1	0	0	0	0			7:00	44.62856	-123.31929	AP8	In	2020-06-22	W. Douglas Robinson		If using any record(s) from this dataset in electronic or other published works, including other datasets, the record(s) are to be fully cited as: XXXXXXX
563	Northern Flicker	Colaptes auratus	s	65	s	0	0	0	1	0			7:00	44.62856	-123.31929	AP8	In	2020-06-22	W. Douglas Robinson		If using any record(s) from this dataset in electronic or other published works, including other datasets, the record(s) are to be fully cited as: XXXXXXX
564	Pacific Wren	Troglodytes pacificus	n	14	c	1	0	1	0	0			7:00	44.62856	-123.31929	AP8	In	2020-06-22	W. Douglas Robinson		If using any record(s) from this dataset in electronic or other published works, including other datasets, the record(s) are to be fully cited as: XXXXXXX
565	Western Flycatcher	Empidox difficilis	w	90	s	0	0	0	1	1			7:00	44.62856	-123.31929	AP8	In	2020-06-22	W. Douglas Robinson		If using any record(s) from this dataset in electronic or other published works, including other datasets, the record(s) are to be fully cited as: XXXXXXX
566	Swainson's Thrush	Catharus ustulatus	w	90	s	0	1	1	1	1			7:00	44.62856	-123.31929	AP8	In	2020-06-22	W. Douglas Robinson		If using any record(s) from this dataset in electronic or other published works, including other datasets, the record(s) are to be fully cited as: XXXXXXX
567	Common Raven	Corvus corax	se	300	c	1	0	1	0	0			7:05	44.62856	-123.31929	AP8	In	2020-06-22	W. Douglas Robinson		If using any record(s) from this dataset in electronic or other published works, including other datasets, the record(s) are to be fully cited as: XXXXXXX
568	Dark-eyed Junco	Junco hyemalis	ne	60	s	0	1	1	0	0			7:05	44.62856	-123.31929	AP8	In	2020-06-22	W. Douglas Robinson		If using any record(s) from this dataset in electronic or other published works, including other datasets, the record(s) are to be fully cited as: XXXXXXX
569	Dark-eyed Junco	Junco hyemalis	se	14	s	0	0	1	0	0			7:05	44.62856	-123.31929	AP8	In	2020-06-22	W. Douglas Robinson		If using any record(s) from this dataset in electronic or other published works, including other datasets, the record(s) are to be fully cited as: XXXXXXX
570	Northern Flicker	Colaptes auratus	s	65	s	1	1	1	0	0			7:05	44.62856	-123.31929	AP8	In	2020-06-22	W. Douglas Robinson		If using any record(s) from this dataset in electronic or other published works, including other datasets, the record(s) are to be fully cited as: XXXXXXX
571	Pacific Wren	Troglodytes pacificus	w	35	s	1	1	1	1	1			7:05	44.62856	-123.31929	AP8	In	2020-06-22	W. Douglas Robinson		If using any record(s) from this dataset in electronic or other published works, including other datasets, the record(s) are to be fully cited as: XXXXXXX
572	Western Flycatcher	Empidox difficilis	w	90	s	1	0	0	0	0			7:05	44.62856	-123.31929	AP8	In	2020-06-22	W. Douglas Robinson		If using any record(s) from this dataset in electronic or other published works, including other datasets, the record(s) are to be fully cited as: XXXXXXX
573	Western Tager	Piranga ludovicia	w	150	s	0	1	1	0	0			7:05	44.62856	-123.31929	AP8	In	2020-06-22	W. Douglas Robinson		If using any record(s) from this dataset in electronic or other published works, including other datasets, the record(s) are to be fully cited as: XXXXXXX
574	Chestnut-backed Chickadee	Poecile rufescens	e	16	c	0	1	0	1	1			7:13	44.62719	-123.32092	AP8	In	2020-06-22	W. Douglas Robinson		If using any record(s) from this dataset in electronic or other published works, including other datasets, the record(s) are to be fully cited as: XXXXXXX
575	Common Raven	Corvus corax	s	175	c	1	1	1	1	1			7:13	44.62719	-123.32092	AP8	In	2020-06-22	W. Douglas Robinson		If using any record(s) from this dataset in electronic or other published works, including other datasets, the record(s) are to be fully cited as: XXXXXXX
576	Common Raven	Corvus corax	s	175	c	1	1	1	1	1			7:13	44.62719	-123.32092	AP8	In	2020-06-22	W. Douglas Robinson		If using any record(s) from this dataset in electronic or other published works, including other datasets, the record(s) are to be fully cited as: XXXXXXX
577	Dark-eyed Junco	Junco hyemalis	e	36	s	0	0	1	1	1			7:13	44.62719	-123.32092	AP8	In	2020-06-22	W. Douglas Robinson		If using any record(s) from this dataset in electronic or other published works, including other datasets, the record(s) are to be fully cited as: XXXXXXX
578	Pacific Wren	Troglodytes pacificus	w	27	s	1	1	1	1	0			7:13	44.62719	-123.32092	AP8	In	2020-06-22	W. Douglas Robinson		If using any record(s) from this dataset in electronic or other published works, including other datasets, the record(s) are to be fully cited as: XXXXXXX
579	Western Flycatcher	Empidox difficilis	s	6	c	1	1	1	1	1			7:13	44.62719	-123.32092	AP8	In	2020-06-22	W. Douglas Robinson		If using any record(s) from this dataset in electronic or other published works, including other datasets, the record(s) are to be fully cited as: XXXXXXX
580	Red-breasted Nuthatch	Sitta cadensis	w	25	c	1	0	0	1	0			7:13	44.62719	-123.32092	AP8	In	2020-06-22	W. Douglas Robinson		If using any record(s) from this dataset in electronic or other published works, including other datasets, the record(s) are to be fully cited as: XXXXXXX
581	Wilson's Warbler	Cardelli pusilla	s	37	s	1	1	1	1	1			7:13	44.62719	-123.32092	AP8	In	2020-06-22	W. Douglas Robinson		If using any record(s) from this dataset in electronic or other published works, including other datasets, the record(s) are to be fully cited as: XXXXXXX
582	Chestnut-backed Chickadee	Poecile rufescens	e	16	c	1	1	1	1	1			7:18	44.62719	-123.32092	AP8	In	2020-06-22	W. Douglas Robinson		If using any record(s) from this dataset in electronic or other published works, including other datasets, the record(s) are to be fully cited as: XXXXXXX
583	Common Raven	Corvus corax	s	80	c	1	1	1	1	1			7:18	44.62719	-123.32092	AP8	In	2020-06-22	W. Douglas Robinson		If using any record(s) from this dataset in electronic or other published works, including other datasets, the record(s) are to be fully cited as: XXXXXXX
584	Dark-eyed Junco	Junco hyemalis	e	36	s	1	1	1	0	1			7:18	44.62719	-123.32092	AP8	In	2020-06-22	W. Douglas Robinson		If using any record(s) from this dataset in electronic or other published works, including other datasets, the record(s) are to be fully cited as: XXXXXXX
585	Pacific Wren	Troglodytes pacificus	w	27	s	1	1	1	1	0			7:18	44.62719	-123.32092	AP8	In	2020-06-22	W. Douglas Robinson		If using any record(s) from this dataset in electronic or other published works, including other datasets, the record(s) are to be fully cited as: XXXXXXX
586	Red Crossbill	Loxia curvirostra	n	30	cf	0	0	0	1	0			7:18	44.62719	-123.32092	AP8	In	2020-06-22	W. Douglas Robinson		If using any record(s) from this dataset in electronic or other published works, including other datasets, the record(s) are to be fully cited as: XXXXXXX
587	Red Crossbill	Loxia curvirostra	n	30	cf	0	0	0	1	0			7:18	44.62719	-123.32092	AP8	In	2020-06-22	W. Douglas Robinson		If using any record(s) from this dataset in electronic or other published works, including other datasets, the record(s) are to be fully cited as: XXXXXXX
588	Swainson's Thrush	Catharus ustulatus	w	19	c	0	0	1	0	0			7:18	44.62719	-123.32092	AP8	In	2020-06-22	W. Douglas Robinson		If using any record(s) from this dataset in electronic or other published works, including other datasets, the record(s) are to be fully cited as: XXXXXXX
589	Wilson's Warbler	Cardelli pusilla	s	37	s	1	1	1	1	1			7:18	44.62719	-123.32092	AP8	In	2020-06-22	W. Douglas Robinson		If using any record(s) from this dataset in electronic or other published works, including other datasets, the record(s) are to be fully cited as: XXXXXXX
590	Common Raven	Corvus corax	s	55	c	1	1	1	1	1			7:24	44.62661	-123.32771	AP5	In	2020-06-22	W. Douglas Robinson		If using any record(s) from this dataset in electronic or other published works, including other datasets, the record(s) are to be fully cited as: XXXXXXX
591	Common Raven	Corvus corax	s	55	c	1	1	1	1	1			7:24	44.62661	-123.32771	AP5	In	2020-06-22	W. Douglas Robinson		If using any record(s) from this dataset in electronic or other published works, including other datasets, the record(s) are to be fully cited as: XXXXXXX
592	Pacific Wren	Troglodytes pacificus	s	18	s	1	1	1	1	1			7:24	44.62661	-123.32771	AP5	In	2020-06-22	W. Douglas Robinson		If using any record(s) from this dataset in electronic or other published works, including other datasets, the record(s) are to be fully cited as: XXXXXXX
593	Pacific Wren	Troglodytes pacificus	e	40	s	1	1	1	1	1			7:24	44.62661	-123.32771	AP5	In	2020-06-22	W. Douglas Robinson		If using any record(s) from this dataset in electronic or other published works, including other datasets, the record(s) are to be fully cited as: XXXXXXX
594	Pacific Wren	Troglodytes pacificus	n	21	s	1	1	1	1	1			7:24	44.62661	-123.32771	AP5	In	2020-06-22	W. Douglas Robinson		If using any record(s) from this dataset in electronic or other published works, including other datasets, the record(s) are to be fully cited as: XXXXXXX
595	Western Flycatcher	Empidox difficilis	sw	55	s	0	0	0	0	1			7:24	44.62661	-123.32771	AP5	In	2020-06-22	W. Douglas Robinson		If using any record(s) from this dataset in electronic or other published works, including other datasets, the record(s) are to be fully cited as: XXXXXXX
596	Pileated Woodpecker	Dryocopus pileatus	se	120	d	1	0	0	1	1			7:24	44.62661	-123.32771	AP5	In	2020-06-22	W. Douglas Robinson		If using any record(s) from this dataset in electronic or other published works, including other datasets, the record(s) are to be fully cited as: XXXXXXX
597	Red Crossbill	Loxia curvirostra	se	70	cf	1	0	0	0	0			7:24	44.62661	-123.32771	AP5	In	2020-06-22	W. Douglas Robinson		If using any record(s) from this dataset in electronic or other published works, including other datasets, the record(s) are to be fully cited as: XXXXXXX
598	Swainson's Thrush	Catharus ustulatus	n	12	cv	1	1	0	0	0			7:24	44.62661	-123.32771	AP5	In	2020-06-22	W. Douglas Robinson		If using any record(s) from this dataset in electronic or other published works, including other datasets, the record(s) are to be fully cited as: XXXXXXX
599	Wilson's Warbler	Cardelli pusilla	sw	62	s	1	1	1	0	0			7:24	44.62661	-123.32771	AP5	In	2020-06-22	W. Douglas Robinson		If using any record(s) from this dataset in electronic or other published works, including other datasets, the record(s) are to be fully cited as: XXXXXXX
600	Common Raven	Corvus corax	s	55	c	1	1	1	1	1			7:29	44.62661	-123.32771	AP5	In	2020-06-22	W. Douglas Robinson		If using any record(s) from this dataset in electronic or other published works, including other datasets, the record(s) are to be fully cited as: XXXXXXX
601	Common Raven	Corvus corax	s	55	c	1	1	1	1	1			7:29	44.62661	-123.32771	AP5	In	2020-06-22	W. Douglas Robinson		If using any record(s) from this dataset in electronic or other published works, including other datasets, the record(s) are to be fully cited as: XXXXXXX
602	Pacific Wren	Troglodytes pacificus	n	21	s	1	1	1	1	0			7:29	44.62661	-123.32771	AP5	In	2020-06-22	W. Douglas Robinson		If using any record(s) from this dataset in electronic or other published works, including other datasets, the record(s) are to be fully cited as: XXXXXXX
603	Pacific Wren	Troglodytes pacificus	s	18	s	1	1	1	1	0			7:29	44.62661	-123.32771	AP5	In	2020-06-22	W. Douglas Robinson		If using any record(s) from this dataset in electronic or other published works, including other datasets, the record(s) are to be fully cited as: XXXXXXX
604	Western Flycatcher	Empidox difficilis	sw	55	sc	1	0	1	1	1			7:29	44.62661	-123.32771	AP5	In	2020-06-22	W. Douglas Robinson		If using any record(s) from this dataset in electronic or other published works, including other datasets, the record(s) are to be fully cited as: XXXXXXX
605	Pileated Woodpecker	Dryocopus pileatus	se	120	d	0	0	0	1	0			7:29	44.62661	-123.32771	AP5	In	2020-06-22	W. Douglas Robinson		If using any record(s) from this dataset in electronic or other published works, including other datasets, the record(s) are to be fully cited as: XXXXXXX
606	Western Tager	Piranga ludovicia	n	40	s	0	0	1	1	0			7:29	44.62661	-123.32771	AP5	In	2020-06-22	W. Douglas Robinson		If using any record(s) from this dataset in electronic or other published works, including other datasets, the record(s) are to be fully cited as: XXXXXXX
607	Wilson's Warbler	Cardelli pusilla	sw	62	s	1	0	0	1	0			7:29	44.62661	-123.32771	AP5	In	2020-06-22	W. Douglas Robinson		If using any record(s) from this dataset in electronic or other published works, including other datasets, the record(s) are to be fully cited as: XXXXXXX
608	Black-throated Gray Warbler	Setophaga nigrescens	n	110	s	1	1	1	0	0			7:36	44.62709	-123.32886	AP5	In	2020-06-22	W. Douglas Robinson		If using any record(s) from this dataset in electronic or other published works, including other datasets, the record(s) are to be fully cited as: XXXXXXX
609	Cada Jay	Perisoreus cadensis	n	45	c	0	0	0	1	1			7:36	44.62709	-123.32886	AP5	In	2020-06-22	W. Douglas Robinson		If using any record(s) from this dataset in electronic or other published works, including other datasets, the record(s) are to be fully cited as: XXXXXXX
610	Cada Jay	Perisoreus cadensis	n	45	c	0	0	0	1	1			7:36	44.62709	-123.32886	AP5	In	2020-06-22	W. Douglas Robinson		If using any record(s) from this dataset in electronic or other published works, including other datasets, the record(s) are to be fully cited as: XXXXXXX
611	Common Raven	Corvus corax	s	150	c	1	1	1	1	1			7:36	44.62709	-123.32886	AP5	In	2020-06-22	W. Douglas Robinson		If using any record(s) from this dataset in electronic or other published works, including other datasets, the record(s) are to be fully cited as: XXXXXXX
612	Common Raven	Corvus corax	s	150	c	1	1	1	1	1			7:36	44.62709	-123.32886	AP5	In	2020-06-22	W. Douglas Robinson		If using any record(s) from this dataset in electronic or other published works, including other datasets, the record(s) are to be fully cited as: XXXXXXX
613	Dark-eyed Junco	Junco hyemalis	n	40	s	0	0	0	1	1			7:36	44.62709	-123.32886	AP5	In	2020-06-22	W. Douglas Robinson		If using any record(s) from this dataset in electronic or other published works, including other datasets, the record(s) are to be fully cited as: XXXXXXX
614	Red-breasted Nuthatch	Sitta cadensis	e	70	c	0	0	1	0	0			7:36	44.62709	-123.32886	AP5	In	2020-06-22	W. Douglas Robinson		If using any record(s) from this dataset in electronic or other published works, including other datasets, the record(s) are to be fully cited as: XXXXXXX
615	Swainson's Thrush	Catharus ustulatus	nw	65	s	0	0	0	1	1			7:36	44.62709	-123.32886	AP5	In	2020-06-22	W. Douglas Robinson		If using any record(s) from this dataset in electronic or other published works, including other datasets, the record(s) are to be fully cited as: XXXXXXX
616	Western Tager	Piranga ludovicia	n	130	s	1	1	1	1	1			7:36	44.62709	-123.32886	AP5	In	2020-06-22	W. Douglas Robinson		If using any record(s) from this dataset in electronic or other published works, including other datasets, the record(s) are to be fully cited as: XXXXXXX
617	Wilson's Warbler	Cardelli pusilla	n	37	s	1	1	1	0	0			7:36	44.62709	-123.32886	AP5	In	2020-06-22	W. Douglas Robinson		If using any record(s) from this dataset in electronic or other published works, including other datasets, the record(s) are to be fully cited as: XXXXXXX
618	Cada Jay	Perisoreus cadensis	n	27	cv	1	1	1	1	1			7:41	44.62709	-123.32886	AP5	In	2020-06-22	W. Douglas Robinson		If using any record(s) from this dataset in electronic or other published works, including other datasets, the record(s) are to be fully cited as: XXXXXXX
619	Cada Jay	Perisoreus cadensis	n	27	cv	1	1	1	1	1			7:41	44.62709	-123.32886	AP5	In	2020-06-22	W. Douglas Robinson		If using any record(s) from this dataset in electronic or other published works, including other datasets, the record(s) are to be fully cited as: XXXXXXX
620	Common Raven	Corvus corax	s	150	c	1	1	1	1	0			7:41	44.62709	-123.32886	AP5	In	2020-06-22	W. Douglas Robinson		If using any record(s) from this dataset in electronic or other published works, including other datasets, the record(s) are to be fully cited as: XXXXXXX
621	Dark-eyed Junco	Junco hyemalis	n	40	s	1	1	1	1	1			7:41	44.62709	-123.32886	AP5	In	2020-06-22	W. Douglas Robinson		If using any record(s) from this dataset in electronic or other published works, including other datasets, the record(s) are to be fully cited as: XXXXXXX
622	Red-breasted Nuthatch	Sitta cadensis	e	70	c	1	1	0	0	0			7:41	44.62709	-123.32886	AP5	In	2020-06-22	W. Douglas Robinson		If using any record(s) from this dataset in electronic or other published works, including other datasets, the record(s) are to be fully cited as: XXXXXXX
623	Western Tager	Piranga ludovicia	n	130	s	1	1	1	1	0			7:41	44.62709	-123.32886	AP5	In	2020-06-22	W. Douglas Robinson		If using any record(s) from this dataset in electronic or other published works, including other datasets, the record(s) are to be fully cited as: XXXXXXX
624	Chestnut-backed Chickadee	Poecile rufescens	e	30	c	0	0	0	1	0			7:48	44.62614	-123.3241	AP5	In	2020-06-22	W. Douglas Robinson		If using any record(s) from this dataset in electronic or other published works, including other datasets, the record(s) are to be fully cited as: XXXXXXX
625	Dark-eyed Junco	Junco hyemalis	n	11	s	1	1	1	1	1			7:48	44.62614	-123.3241	AP5	In	2020-06-22	W. Douglas Robinson		If using any record(s) from this dataset in electronic or other published works, including other datasets, the record(s) are to be fully cited as: XXXXXXX
626	Dark-eyed Junco	Junco hyemalis	n	11	s	1	1	1	1	1			7:48	44.62614	-123.3241	AP5	In	2020-06-22	W. Douglas Robinson		If using any record(s) from this dataset in electronic or other published works, including other datasets, the record(s) are to be fully cited as: XXXXXXX
627	Dark-eyed Junco	Junco hyemalis	n	11	s	1	1	1	1	1			7:48	44.62614	-123.3241	AP5	In	2020-06-22	W. Douglas Robinson		If using any record(s) from this dataset in electronic or other published works, including other datasets, the record(s) are to be fully cited as: XXXXXXX
628	Dark-eyed Junco	Junco hyemalis	n	11	s	1	1	1	1	1			7:48	44.62614	-123.3241	AP5	In	2020-06-22	W. Douglas Robinson		If using any record(s) from this dataset in electronic or other published works, including other datasets, the record(s) are to be fully cited as: XXXXXXX
629	Western Flycatcher	Empidox difficilis	e	12	c	0	1	1	1	1			7:48	44.62614	-123.3241	AP5	In	2020-06-22	W. Douglas Robinson		If using any record(s) from this dataset in electronic or other published works, including other datasets, the record(s) are to be fully cited as: XXXXXXX
630	Red Crossbill	Loxia curvirostra	s	100	scf	0	0	0	1	1			7:48	44.62614	-123.3241	AP5	In	2020-06-22	W. Douglas Robinson		If using any record(s) from this dataset in electronic or other published works, including other datasets, the record(s) are to be fully cited as: XXXXXXX
631	Red Crossbill	Loxia curvirostra	s	100	scf	0	0	0	1	1			7:48	44.62614	-123.3241	AP5	In	2020-06-22	W. Douglas Robinson		If using any record(s) from this dataset in electronic or other published works, including other datasets, the record(s) are to be fully cited as: XXXXXXX
632	Red Crossbill	Loxia curvirostra	s	100	scf	0	0	0	1	1			7:48	44.62614	-123.3241	AP5	In	2020-06-22	W. Douglas Robinson		If using any record(s) from this dataset in electronic or other published works, including other datasets, the record(s) are to be fully cited as: XXXXXXX
633	Red-breasted Nuthatch	Sitta cadensis	n	12	cv	1	1	1	1	1			7:48	44.62614	-123.3241	AP5	In	2020-06-22	W. Douglas Robinson		If using any record(s) from this dataset in electronic or other published works, including other datasets, the record(s) are to be fully cited as: XXXXXXX
634	Swainson's Thrush	Catharus ustulatus	w	66	s	1	1	1	1	1			7:48	44.62614	-123.3241	AP5	In	2020-06-22	W. Douglas Robinson		If using any record(s) from this dataset in electronic or other published works, including other datasets, the record(s) are to be fully cited as: XXXXXXX
635	Swainson's Thrush	Catharus ustulatus	e	10	c	1	1	0	0	0			7:48	44.62614	-123.3241	AP5	In	2020-06-22	W. Douglas Robinson		If using any record(s) from this dataset in electronic or other published works, including other datasets, the record(s) are to be fully cited as: XXXXXXX
636	Wilson's Warbler	Cardelli pusilla	s	26	s	1	1	1	1	1			7:48	44.62614	-123.3241	AP5	In	2020-06-22	W. Douglas Robinson		If using any record(s) from this dataset in electronic or other published works, including other datasets, the record(s) are to be fully cited as: XXXXXXX
637	Chestnut-backed Chickadee	Poecile rufescens	e	10	c	1	1	1	1	1			7:53	44.62614	-123.3241	AP5	In	2020-06-22	W. Douglas Robinson		If using any record(s) from this dataset in electronic or other published works, including other datasets, the record(s) are to be fully cited as: XXXXXXX
638	Chestnut-backed Chickadee	Poecile rufescens	e	10	c	1	1	1	1	1			7:53	44.62614	-123.3241	AP5	In	2020-06-22	W. Douglas Robinson		If using any record(s) from this dataset in electronic or other published works, including other datasets, the record(s) are to be fully cited as: XXXXXXX
639	Western Flycatcher	Empidox difficilis	e	9	c	1	1	1	1	1			7:53	44.62614	-123.3241	AP5	In	2020-06-22	W. Douglas Robinson		If using any record(s) from this dataset in electronic or other published works, including other datasets, the record(s) are to be fully cited as: XXXXXXX
640	Purple Finch	Haemorhous purpureus	n	70	s	0	0	0	1	1			7:53	44.62614	-123.3241	AP5	In	2020-06-22	W. Douglas Robinson		If using any record(s) from this dataset in electronic or other published works, including other datasets, the record(s) are to be fully cited as: XXXXXXX
641	Red Crossbill	Loxia curvirostra	n	50	cf	0	1	0	0	0			7:53	44.62614	-123.3241	AP5	In	2020-06-22	W. Douglas Robinson		If using any record(s) from this dataset in electronic or other published works, including other datasets, the record(s) are to be fully cited as: XXXXXXX
642	Red-breasted Nuthatch	Sitta cadensis	n	12	cv	1	1	1	0	1			7:53	44.62614	-123.3241	AP5	In	2020-06-22	W. Douglas Robinson		If using any record(s) from this dataset in electronic or other published works, including other datasets, the record(s) are to be fully cited as: XXXXXXX
643	Swainson's Thrush	Catharus ustulatus	w	66	s	1	1	1	1	1			7:53	44.62614	-123.3241	AP5	In	2020-06-22	W. Douglas Robinson		If using any record(s) from this dataset in electronic or other published works, including other datasets, the record(s) are to be fully cited as: XXXXXXX
644	Swainson's Thrush	Catharus ustulatus	e	10	c	1	0	0	0	0			7:53	44.62614	-123.3241	AP5	In	2020-06-22	W. Douglas Robinson		If using any record(s) from this dataset in electronic or other published works, including other datasets, the record(s) are to be fully cited as: XXXXXXX
645	Wilson's Warbler	Cardelli pusilla	n	26	s	1	1	1	1	1			7:53	44.62614	-123.3241	AP5	In	2020-06-22	W. Douglas Robinson		If using any record(s) from this dataset in electronic or other published works, including other datasets, the record(s) are to be fully cited as: XXXXXXX
646	Black-throated Gray Warbler	Setophaga nigrescens	e	35	s	1	1	1	1	1			8:00	44.62635	-123.32601	AP5	In	2020-06-22	W. Douglas Robinson		If using any record(s) from this dataset in electronic or other published works, including other datasets, the record(s) are to be fully cited as: XXXXXXX
647	Black-throated Gray Warbler	Setophaga nigrescens	nw	30	s	1	1	1	1	0			8:00	44.62635	-123.32601	AP5	In	2020-06-22	W. Douglas Robinson		If using any record(s) from this dataset in electronic or other published works, including other datasets, the record(s) are to be fully cited as: XXXXXXX
648	Chestnut-backed Chickadee	Poecile rufescens	e	40	c	0	1	1	1	0			8:00	44.62635	-123.32601	AP5	In	2020-06-22	W. Douglas Robinson		If using any record(s) from this dataset in electronic or other published works, including other datasets, the record(s) are to be fully cited as: XXXXXXX
649	Dark-eyed Junco	Junco hyemalis	se	30	s	1	1	0	0	0			8:00	44.62635	-123.32601	AP5	In	2020-06-22	W. Douglas Robinson		If using any record(s) from this dataset in electronic or other published works, including other datasets, the record(s) are to be fully cited as: XXXXXXX
650	Dark-eyed Junco	Junco hyemalis	s	3	vs	0	0	0	1	1			8:00	44.62635	-123.32601	AP5	In	2020-06-22	W. Douglas Robinson		If using any record(s) from this dataset in electronic or other published works, including other datasets, the record(s) are to be fully cited as: XXXXXXX
651	MacGillivray's Warbler	Geothlypis tolmiei	e	35	c	1	0	0	0	0			8:00	44.62635	-123.32601	AP5	In	2020-06-22	W. Douglas Robinson		If using any record(s) from this dataset in electronic or other published works, including other datasets, the record(s) are to be fully cited as: XXXXXXX
652	Orange-crowned Warbler	Leiothlypis celata	e	24	cs	1	1	0	0	0			8:00	44.62635	-123.32601	AP5	In	2020-06-22	W. Douglas Robinson		If using any record(s) from this dataset in electronic or other published works, including other datasets, the record(s) are to be fully cited as: XXXXXXX
653	Purple Finch	Haemorhous purpureus	s	12	scv	0	0	0	1	1			8:00	44.62635	-123.32601	AP5	In	2020-06-22	W. Douglas Robinson		If using any record(s) from this dataset in electronic or other published works, including other datasets, the record(s) are to be fully cited as: XXXXXXX
654	Red-breasted Nuthatch	Sitta cadensis	e	30	c	0	1	1	1	1			8:00	44.62635	-123.32601	AP5	In	2020-06-22	W. Douglas Robinson		If using any record(s) from this dataset in electronic or other published works, including other datasets, the record(s) are to be fully cited as: XXXXXXX
655	Spotted Towhee	Pipilo maculatus	n	22	s	1	1	1	1	0			8:00	44.62635	-123.32601	AP5	In	2020-06-22	W. Douglas Robinson		If using any record(s) from this dataset in electronic or other published works, including other datasets, the record(s) are to be fully cited as: XXXXXXX
656	Swainson's Thrush	Catharus ustulatus	n	14	s	1	1	1	1	1			8:00	44.62635	-123.32601	AP5	In	2020-06-22	W. Douglas Robinson		If using any record(s) from this dataset in electronic or other published works, including other datasets, the record(s) are to be fully cited as: XXXXXXX
657	Wilson's Warbler	Cardelli pusilla	n	29	s	1	1	1	1	0			8:00	44.62635	-123.32601	AP5	In	2020-06-22	W. Douglas Robinson		If using any record(s) from this dataset in electronic or other published works, including other datasets, the record(s) are to be fully cited as: XXXXXXX
658	Black-throated Gray Warbler	Setophaga nigrescens	n	30	s	1	1	1	0	0			8:06	44.62635	-123.32601	AP5	In	2020-06-22	W. Douglas Robinson		If using any record(s) from this dataset in electronic or other published works, including other datasets, the record(s) are to be fully cited as: XXXXXXX
659	Black-throated Gray Warbler	Setophaga nigrescens	e	35	s	0	0	1	1	1			8:06	44.62635	-123.32601	AP5	In	2020-06-22	W. Douglas Robinson		If using any record(s) from this dataset in electronic or other published works, including other datasets, the record(s) are to be fully cited as: XXXXXXX
660	Chestnut-backed Chickadee	Poecile rufescens	s	12	c	0	0	0	0	1			8:06	44.62635	-123.32601	AP5	In	2020-06-22	W. Douglas Robinson		If using any record(s) from this dataset in electronic or other published works, including other datasets, the record(s) are to be fully cited as: XXXXXXX
661	Dark-eyed Junco	Junco hyemalis	s	3	s	1	1	1	1	1			8:06	44.62635	-123.32601	AP5	In	2020-06-22	W. Douglas Robinson		If using any record(s) from this dataset in electronic or other published works, including other datasets, the record(s) are to be fully cited as: XXXXXXX
662	Purple Finch	Haemorhous purpureus	s	12	scv	1	1	1	1	1			8:06	44.62635	-123.32601	AP5	In	2020-06-22	W. Douglas Robinson		If using any record(s) from this dataset in electronic or other published works, including other datasets, the record(s) are to be fully cited as: XXXXXXX
663	Purple Finch	Haemorhous purpureus	s	12	scv	1	1	1	1	1			8:06	44.62635	-123.32601	AP5	In	2020-06-22	W. Douglas Robinson		If using any record(s) from this dataset in electronic or other published works, including other datasets, the record(s) are to be fully cited as: XXXXXXX
664	Red-breasted Nuthatch	Sitta cadensis	e	8	cv	0	1	1	1	1			8:06	44.62635	-123.32601	AP5	In	2020-06-22	W. Douglas Robinson		If using any record(s) from this dataset in electronic or other published works, including other datasets, the record(s) are to be fully cited as: XXXXXXX
665	Red-breasted Nuthatch	Sitta cadensis	e	8	cv	0	1	1	1	1			8:06	44.62635	-123.32601	AP5	In	2020-06-22	W. Douglas Robinson		If using any record(s) from this dataset in electronic or other published works, including other datasets, the record(s) are to be fully cited as: XXXXXXX
666	Swainson's Thrush	Catharus ustulatus	n	14	s	1	1	1	1	1			8:06	44.62635	-123.32601	AP5	In	2020-06-22	W. Douglas Robinson		If using any record(s) from this dataset in electronic or other published works, including other datasets, the record(s) are to be fully cited as: XXXXXXX
667	Dark-eyed Junco	Junco hyemalis	s	21	s	1	1	1	1	1			8:12	44.62635	-123.32601	AP5	In	2020-06-22	W. Douglas Robinson		If using any record(s) from this dataset in electronic or other published works, including other datasets, the record(s) are to be fully cited as: XXXXXXX
668	Orange-crowned Warbler	Leiothlypis celata	w	30	s	0	1	0	0	0			8:12	44.62635	-123.32601	AP5	In	2020-06-22	W. Douglas Robinson		If using any record(s) from this dataset in electronic or other published works, including other datasets, the record(s) are to be fully cited as: XXXXXXX
669	Red-breasted Nuthatch	Sitta cadensis	n	45	c	1	0	0	0	0			8:12	44.62635	-123.32601	AP5	In	2020-06-22	W. Douglas Robinson		If using any record(s) from this dataset in electronic or other published works, including other datasets, the record(s) are to be fully cited as: XXXXXXX
670	Spotted Towhee	Pipilo maculatus	w	40	s	1	0	1	1	1			8:12	44.62635	-123.32601	AP5	In	2020-06-22	W. Douglas Robinson		If using any record(s) from this dataset in electronic or other published works, including other datasets, the record(s) are to be fully cited as: XXXXXXX
671	Western Tager	Piranga ludovicia	ne	120	s	0	1	0	0	0			8:12	44.62635	-123.32601	AP5	In	2020-06-22	W. Douglas Robinson		If using any record(s) from this dataset in electronic or other published works, including other datasets, the record(s) are to be fully cited as: XXXXXXX
672	Wilson's Warbler	Cardelli pusilla	w	25	s	1	1	1	1	1			8:12	44.62635	-123.32601	AP5	In	2020-06-22	W. Douglas Robinson		If using any record(s) from this dataset in electronic or other published works, including other datasets, the record(s) are to be fully cited as: XXXXXXX
673	American Goldfinch	Spinus tristis	w	25	cf	0	0	1	1	1			8:17	44.62635	-123.32601	AP5	In	2020-06-22	W. Douglas Robinson		If using any record(s) from this dataset in electronic or other published works, including other datasets, the record(s) are to be fully cited as: XXXXXXX
674	Dark-eyed Junco	Junco hyemalis	s	21	sc	1	0	0	1	1			8:17	44.62635	-123.32601	AP5	In	2020-06-22	W. Douglas Robinson		If using any record(s) from this dataset in electronic or other published works, including other datasets, the record(s) are to be fully cited as: XXXXXXX
675	Purple Martin	Progne subis	s	125	cvf	0	0	0	1	1			8:17	44.62635	-123.32601	AP5	In	2020-06-22	W. Douglas Robinson		If using any record(s) from this dataset in electronic or other published works, including other datasets, the record(s) are to be fully cited as: XXXXXXX
676	Steller's Jay	Cyanocitta stelleri	n	125	c	1	1	1	1	0			8:17	44.62635	-123.32601	AP5	In	2020-06-22	W. Douglas Robinson		If using any record(s) from this dataset in electronic or other published works, including other datasets, the record(s) are to be fully cited as: XXXXXXX
677	Swainson's Thrush	Catharus ustulatus	w	9	c	0	0	1	1	1			8:17	44.62635	-123.32601	AP5	In	2020-06-22	W. Douglas Robinson		If using any record(s) from this dataset in electronic or other published works, including other datasets, the record(s) are to be fully cited as: XXXXXXX
678	Turkey Vulture	Cathartes aura	w	250	vf	1	0	0	0	0			8:17	44.62635	-123.32601	AP5	In	2020-06-22	W. Douglas Robinson		If using any record(s) from this dataset in electronic or other published works, including other datasets, the record(s) are to be fully cited as: XXXXXXX
679	White-crowned Sparrow	Zonotrichia leucophrys	w	120	s	1	0	0	0	1			8:17	44.62635	-123.32601	AP5	In	2020-06-22	W. Douglas Robinson		If using any record(s) from this dataset in electronic or other published works, including other datasets, the record(s) are to be fully cited as: XXXXXXX
680	Wilson's Warbler	Cardelli pusilla	s	90	s	1	0	1	0	0			8:17	44.62635	-123.32601	AP5	In	2020-06-22	W. Douglas Robinson		If using any record(s) from this dataset in electronic or other published works, including other datasets, the record(s) are to be fully cited as: XXXXXXX
681	Wilson's Warbler	Cardelli pusilla	w	26	s	0	0	0	1	1			8:17	44.62635	-123.32601	AP5	In	2020-06-22	W. Douglas Robinson		If using any record(s) from this dataset in electronic or other published works, including other datasets, the record(s) are to be fully cited as: XXXXXXX
682	Downy Woodpecker	Picoides pubescens	n	60	c	1	0	1	0	0			8:24	44.62468	-123.32871	AP5	In	2020-06-22	W. Douglas Robinson		If using any record(s) from this dataset in electronic or other published works, including other datasets, the record(s) are to be fully cited as: XXXXXXX
683	Hairy Woodpecker	Leuconotopicus villosus	nw	110	c	1	1	0	0	0			8:24	44.62468	-123.32871	AP5	In	2020-06-22	W. Douglas Robinson		If using any record(s) from this dataset in electronic or other published works, including other datasets, the record(s) are to be fully cited as: XXXXXXX
684	Northern House Wren	Troglodytes aedon	n	60	s	1	1	1	1	1			8:24	44.62468	-123.32871	AP5	In	2020-06-22	W. Douglas Robinson		If using any record(s) from this dataset in electronic or other published works, including other datasets, the record(s) are to be fully cited as: XXXXXXX
685	Northern House Wren	Troglodytes aedon	n	29	s	1	1	1	1	1			8:24	44.62468	-123.32871	AP5	In	2020-06-22	W. Douglas Robinson		If using any record(s) from this dataset in electronic or other published works, including other datasets, the record(s) are to be fully cited as: XXXXXXX
686	MacGillivray's Warbler	Geothlypis tolmiei	n	37	s	1	1	1	1	1			8:24	44.62468	-123.32871	AP5	In	2020-06-22	W. Douglas Robinson		If using any record(s) from this dataset in electronic or other published works, including other datasets, the record(s) are to be fully cited as: XXXXXXX
687	Mourning Dove	Zeida macroura	n	155	s	0	0	0	1	1			8:24	44.62468	-123.32871	AP5	In	2020-06-22	W. Douglas Robinson		If using any record(s) from this dataset in electronic or other published works, including other datasets, the record(s) are to be fully cited as: XXXXXXX
688	Orange-crowned Warbler	Leiothlypis celata	n	44	s	1	1	1	1	0			8:24	44.62468	-123.32871	AP5	In	2020-06-22	W. Douglas Robinson		If using any record(s) from this dataset in electronic or other published works, including other datasets, the record(s) are to be fully cited as: XXXXXXX
689	Red-breasted Nuthatch	Sitta cadensis	e	70	c	1	0	0	0	0			8:24	44.62468	-123.32871	AP5	In	2020-06-22	W. Douglas Robinson		If using any record(s) from this dataset in electronic or other published works, including other datasets, the record(s) are to be fully cited as: XXXXXXX
690	Spotted Towhee	Pipilo maculatus	n	85	s	1	1	0	0	0			8:24	44.62468	-123.32871	AP5	In	2020-06-22	W. Douglas Robinson		If using any record(s) from this dataset in electronic or other published works, including other datasets, the record(s) are to be fully cited as: XXXXXXX
691	Spotted Towhee	Pipilo maculatus	nw	62	c	0	0	1	1	1			8:24	44.62468	-123.32871	AP5	In	2020-06-22	W. Douglas Robinson		If using any record(s) from this dataset in electronic or other published works, including other datasets, the record(s) are to be fully cited as: XXXXXXX
692	Steller's Jay	Cyanocitta stelleri	n	160	c	0	0	0	0	1			8:24	44.62468	-123.32871	AP5	In	2020-06-22	W. Douglas Robinson		If using any record(s) from this dataset in electronic or other published works, including other datasets, the record(s) are to be fully cited as: XXXXXXX
693	White-crowned Sparrow	Zonotrichia leucophrys	n	105	s	1	1	1	1	1			8:24	44.62468	-123.32871	AP5	In	2020-06-22	W. Douglas Robinson		If using any record(s) from this dataset in electronic or other published works, including other datasets, the record(s) are to be fully cited as: XXXXXXX
694	Willow Flycatcher	Empidox traillii	n	47	s	0	0	0	0	1			8:24	44.62468	-123.32871	AP5	In	2020-06-22	W. Douglas Robinson		If using any record(s) from this dataset in electronic or other published works, including other datasets, the record(s) are to be fully cited as: XXXXXXX
695	Wilson's Warbler	Cardelli pusilla	e	85	s	1	1	0	0	1			8:24	44.62468	-123.32871	AP5	In	2020-06-22	W. Douglas Robinson		If using any record(s) from this dataset in electronic or other published works, including other datasets, the record(s) are to be fully cited as: XXXXXXX
696	Black-headed Grosbeak	Pheucticus melanocephalus	ne	170	s	0	0	1	1	0			8:30	44.62468	-123.32871	AP5	In	2020-06-22	W. Douglas Robinson		If using any record(s) from this dataset in electronic or other published works, including other datasets, the record(s) are to be fully cited as: XXXXXXX
697	Northern House Wren	Troglodytes aedon	n	45	s	1	1	1	1	1			8:30	44.62468	-123.32871	AP5	In	2020-06-22	W. Douglas Robinson		If using any record(s) from this dataset in electronic or other published works, including other datasets, the record(s) are to be fully cited as: XXXXXXX
698	Northern House Wren	Troglodytes aedon	ne	85	s	0	1	1	1	1			8:30	44.62468	-123.32871	AP5	In	2020-06-22	W. Douglas Robinson		If using any record(s) from this dataset in electronic or other published works, including other datasets, the record(s) are to be fully cited as: XXXXXXX
699	MacGillivray's Warbler	Geothlypis tolmiei	n	37	s	0	0	0	1	1			8:30	44.62468	-123.32871	AP5	In	2020-06-22	W. Douglas Robinson		If using any record(s) from this dataset in electronic or other published works, including other datasets, the record(s) are to be fully cited as: XXXXXXX
700	Mourning Dove	Zeida macroura	n	155	s	0	0	1	1	0			8:30	44.62468	-123.32871	AP5	In	2020-06-22	W. Douglas Robinson		If using any record(s) from this dataset in electronic or other published works, including other datasets, the record(s) are to be fully cited as: XXXXXXX
701	Orange-crowned Warbler	Leiothlypis celata	n	65	s	1	1	1	1	1			8:30	44.62468	-123.32871	AP5	In	2020-06-22	W. Douglas Robinson		If using any record(s) from this dataset in electronic or other published works, including other datasets, the record(s) are to be fully cited as: XXXXXXX
702	Purple Finch	Haemorhous purpureus	n	60	s	0	0	1	0	0			8:30	44.62468	-123.32871	AP5	In	2020-06-22	W. Douglas Robinson		If using any record(s) from this dataset in electronic or other published works, including other datasets, the record(s) are to be fully cited as: XXXXXXX
703	Spotted Towhee	Pipilo maculatus	n	62	s	1	1	0	1	1			8:30	44.62468	-123.32871	AP5	In	2020-06-22	W. Douglas Robinson		If using any record(s) from this dataset in electronic or other published works, including other datasets, the record(s) are to be fully cited as: XXXXXXX
704	Steller's Jay	Cyanocitta stelleri	n	160	c	1	1	1	0	1			8:30	44.62468	-123.32871	AP5	In	2020-06-22	W. Douglas Robinson		If using any record(s) from this dataset in electronic or other published works, including other datasets, the record(s) are to be fully cited as: XXXXXXX
705	White-crowned Sparrow	Zonotrichia leucophrys	n	60	s	1	1	1	1	1			8:30	44.62468	-123.32871	AP5	In	2020-06-22	W. Douglas Robinson		If using any record(s) from this dataset in electronic or other published works, including other datasets, the record(s) are to be fully cited as: XXXXXXX
706	Willow Flycatcher	Empidox traillii	n	47	s	0	0	0	1	1			8:30	44.62468	-123.32871	AP5	In	2020-06-22	W. Douglas Robinson		If using any record(s) from this dataset in electronic or other published works, including other datasets, the record(s) are to be fully cited as: XXXXXXX
707	Wilson's Warbler	Cardelli pusilla	e	85	s	0	0	1	0	1			8:30	44.62468	-123.32871	AP5	In	2020-06-22	W. Douglas Robinson		If using any record(s) from this dataset in electronic or other published works, including other datasets, the record(s) are to be fully cited as: XXXXXXX
708	American Robin	Turdus migratorius	w	54	vc	0	1	1	0	1			8:38	44.62339	-123.33009	AP5	In	2020-06-22	W. Douglas Robinson		If using any record(s) from this dataset in electronic or other published works, including other datasets, the record(s) are to be fully cited as: XXXXXXX
709	Black-headed Grosbeak	Pheucticus melanocephalus	e	28	cv	1	1	0	0	0			8:38	44.62339	-123.33009	AP5	In	2020-06-22	W. Douglas Robinson		If using any record(s) from this dataset in electronic or other published works, including other datasets, the record(s) are to be fully cited as: XXXXXXX
710	Dark-eyed Junco	Junco hyemalis	se	30	s	0	1	1	1	0			8:38	44.62339	-123.33009	AP5	In	2020-06-22	W. Douglas Robinson		If using any record(s) from this dataset in electronic or other published works, including other datasets, the record(s) are to be fully cited as: XXXXXXX
711	Mourning Dove	Zeida macroura	e	130	s	0	0	1	1	1			8:38	44.62339	-123.33009	AP5	In	2020-06-22	W. Douglas Robinson		If using any record(s) from this dataset in electronic or other published works, including other datasets, the record(s) are to be fully cited as: XXXXXXX
712	Northern Flicker	Colaptes auratus	nw	190	c	1	1	0	0	0			8:38	44.62339	-123.33009	AP5	In	2020-06-22	W. Douglas Robinson		If using any record(s) from this dataset in electronic or other published works, including other datasets, the record(s) are to be fully cited as: XXXXXXX
713	Orange-crowned Warbler	Leiothlypis celata	e	33	sc	1	1	1	1	1			8:38	44.62339	-123.33009	AP5	In	2020-06-22	W. Douglas Robinson		If using any record(s) from this dataset in electronic or other published works, including other datasets, the record(s) are to be fully cited as: XXXXXXX
714	Red Crossbill	Loxia curvirostra	s	75	cf	1	0	0	0	0			8:38	44.62339	-123.33009	AP5	In	2020-06-22	W. Douglas Robinson		If using any record(s) from this dataset in electronic or other published works, including other datasets, the record(s) are to be fully cited as: XXXXXXX
715	Red Crossbill	Loxia curvirostra	s	75	cf	1	0	0	0	0			8:38	44.62339	-123.33009	AP5	In	2020-06-22	W. Douglas Robinson		If using any record(s) from this dataset in electronic or other published works, including other datasets, the record(s) are to be fully cited as: XXXXXXX
716	Red-breasted Nuthatch	Sitta cadensis	se	80	c	0	0	0	0	1			8:38	44.62339	-123.33009	AP5	In	2020-06-22	W. Douglas Robinson		If using any record(s) from this dataset in electronic or other published works, including other datasets, the record(s) are to be fully cited as: XXXXXXX
717	Spotted Towhee	Pipilo maculatus	w	60	s	0	1	1	1	1			8:38	44.62339	-123.33009	AP5	In	2020-06-22	W. Douglas Robinson		If using any record(s) from this dataset in electronic or other published works, including other datasets, the record(s) are to be fully cited as: XXXXXXX
718	Wilson's Warbler	Cardelli pusilla	e	60	s	1	1	1	0	0			8:38	44.62339	-123.33009	AP5	In	2020-06-22	W. Douglas Robinson		If using any record(s) from this dataset in electronic or other published works, including other datasets, the record(s) are to be fully cited as: XXXXXXX
719	American Robin	Turdus migratorius	e	70	c	0	0	0	0	1			8:43	44.62339	-123.33009	AP5	In	2020-06-22	W. Douglas Robinson		If using any record(s) from this dataset in electronic or other published works, including other datasets, the record(s) are to be fully cited as: XXXXXXX
720	Black-headed Grosbeak	Pheucticus melanocephalus	s	45	c	0	0	0	0	1			8:43	44.62339	-123.33009	AP5	In	2020-06-22	W. Douglas Robinson		If using any record(s) from this dataset in electronic or other published works, including other datasets, the record(s) are to be fully cited as: XXXXXXX
721	Hairy Woodpecker	Leuconotopicus villosus	se	90	c	0	0	0	1	1			8:43	44.62339	-123.33009	AP5	In	2020-06-22	W. Douglas Robinson		If using any record(s) from this dataset in electronic or other published works, including other datasets, the record(s) are to be fully cited as: XXXXXXX
722	Mourning Dove	Zeida macroura	s	135	s	0	1	1	1	1			8:43	44.62339	-123.33009	AP5	In	2020-06-22	W. Douglas Robinson		If using any record(s) from this dataset in electronic or other published works, including other datasets, the record(s) are to be fully cited as: XXXXXXX
723	Mourning Dove	Zeida macroura	n	10	vf	0	0	0	1	0			8:43	44.62339	-123.33009	AP5	In	2020-06-22	W. Douglas Robinson		If using any record(s) from this dataset in electronic or other published works, including other datasets, the record(s) are to be fully cited as: XXXXXXX
724	Orange-crowned Warbler	Leiothlypis celata	w	17	s	0	1	1	1	0			8:43	44.62339	-123.33009	AP5	In	2020-06-22	W. Douglas Robinson		If using any record(s) from this dataset in electronic or other published works, including other datasets, the record(s) are to be fully cited as: XXXXXXX
725	Red-breasted Nuthatch	Sitta cadensis	se	80	c	0	0	0	0	1			8:43	44.62339	-123.33009	AP5	In	2020-06-22	W. Douglas Robinson		If using any record(s) from this dataset in electronic or other published works, including other datasets, the record(s) are to be fully cited as: XXXXXXX
726	Spotted Towhee	Pipilo maculatus	w	60	s	1	1	1	1	1			8:43	44.62339	-123.33009	AP5	In	2020-06-22	W. Douglas Robinson		If using any record(s) from this dataset in electronic or other published works, including other datasets, the record(s) are to be fully cited as: XXXXXXX
727	Spotted Towhee	Pipilo maculatus	e	45	s	0	1	1	1	1			8:43	44.62339	-123.33009	AP5	In	2020-06-22	W. Douglas Robinson		If using any record(s) from this dataset in electronic or other published works, including other datasets, the record(s) are to be fully cited as: XXXXXXX
728	Steller's Jay	Cyanocitta stelleri	s	200	c	1	1	1	0	1			8:43	44.62339	-123.33009	AP5	In	2020-06-22	W. Douglas Robinson		If using any record(s) from this dataset in electronic or other published works, including other datasets, the record(s) are to be fully cited as: XXXXXXX
729	Swainson's Thrush	Catharus ustulatus	w	35	c	0	0	0	0	1			8:43	44.62339	-123.33009	AP5	In	2020-06-22	W. Douglas Robinson		If using any record(s) from this dataset in electronic or other published works, including other datasets, the record(s) are to be fully cited as: XXXXXXX
730	Western Tager	Piranga ludovicia	se	55	c	1	1	1	1	0			8:43	44.62339	-123.33009	AP5	In	2020-06-22	W. Douglas Robinson		If using any record(s) from this dataset in electronic or other published works, including other datasets, the record(s) are to be fully cited as: XXXXXXX
731	White-crowned Sparrow	Zonotrichia leucophrys	s	60	s	0	0	0	0	1			8:43	44.62339	-123.33009	AP5	In	2020-06-22	W. Douglas Robinson		If using any record(s) from this dataset in electronic or other published works, including other datasets, the record(s) are to be fully cited as: XXXXXXX
732	Wilson's Warbler	Cardelli pusilla	e	60	s	1	1	1	1	1			8:43	44.62339	-123.33009	AP5	In	2020-06-22	W. Douglas Robinson		If using any record(s) from this dataset in electronic or other published works, including other datasets, the record(s) are to be fully cited as: XXXXXXX
733	Wilson's Warbler	Cardelli pusilla	w	39	s	0	0	0	1	1			8:43	44.62339	-123.33009	AP5	In	2020-06-22	W. Douglas Robinson		If using any record(s) from this dataset in electronic or other published works, including other datasets, the record(s) are to be fully cited as: XXXXXXX
734	Black-headed Grosbeak	Pheucticus melanocephalus	n	27	c	0	1	0	0	0			8:52	44.62216	-123.33093	AP5	In	2020-06-22	W. Douglas Robinson		If using any record(s) from this dataset in electronic or other published works, including other datasets, the record(s) are to be fully cited as: XXXXXXX
735	Northern House Wren	Troglodytes aedon	sw	14	cvs	0	1	1	1	1			8:52	44.62216	-123.33093	AP5	In	2020-06-22	W. Douglas Robinson		If using any record(s) from this dataset in electronic or other published works, including other datasets, the record(s) are to be fully cited as: XXXXXXX
736	MacGillivray's Warbler	Geothlypis tolmiei	sw	13	cs	0	1	0	0	0			8:52	44.62216	-123.33093	AP5	In	2020-06-22	W. Douglas Robinson		If using any record(s) from this dataset in electronic or other published works, including other datasets, the record(s) are to be fully cited as: XXXXXXX
737	Red-breasted Sapsucker	Sphyrapicus ruber	s	141	v	1	1	1	1	1			8:52	44.62216	-123.33093	AP5	In	2020-06-22	W. Douglas Robinson		If using any record(s) from this dataset in electronic or other published works, including other datasets, the record(s) are to be fully cited as: XXXXXXX
738	Red-breasted Sapsucker	Sphyrapicus ruber	s	141	v	1	1	1	1	1			8:52	44.62216	-123.33093	AP5	In	2020-06-22	W. Douglas Robinson		If using any record(s) from this dataset in electronic or other published works, including other datasets, the record(s) are to be fully cited as: XXXXXXX
739	Steller's Jay	Cyanocitta stelleri	s	125	c	0	1	1	1	1			8:52	44.62216	-123.33093	AP5	In	2020-06-22	W. Douglas Robinson		If using any record(s) from this dataset in electronic or other published works, including other datasets, the record(s) are to be fully cited as: XXXXXXX
740	Western Tager	Piranga ludovicia	w	60	s	0	0	1	1	1			8:52	44.62216	-123.33093	AP5	In	2020-06-22	W. Douglas Robinson		If using any record(s) from this dataset in electronic or other published works, including other datasets, the record(s) are to be fully cited as: XXXXXXX
741	White-crowned Sparrow	Zonotrichia leucophrys	e	29	sc	1	1	1	1	1			8:52	44.62216	-123.33093	AP5	In	2020-06-22	W. Douglas Robinson		If using any record(s) from this dataset in electronic or other published works, including other datasets, the record(s) are to be fully cited as: XXXXXXX
742	White-crowned Sparrow	Zonotrichia leucophrys	se	42	scv	1	1	1	1	1			8:52	44.62216	-123.33093	AP5	In	2020-06-22	W. Douglas Robinson		If using any record(s) from this dataset in electronic or other published works, including other datasets, the record(s) are to be fully cited as: XXXXXXX
743	Wilson's Warbler	Cardelli pusilla	n	95	s	0	1	0	0	0			8:52	44.62216	-123.33093	AP5	In	2020-06-22	W. Douglas Robinson		If using any record(s) from this dataset in electronic or other published works, including other datasets, the record(s) are to be fully cited as: XXXXXXX
744	Brown Creeper	Certhia america	n	45	s	0	0	0	1	1			8:57	44.62216	-123.33093	AP5	In	2020-06-22	W. Douglas Robinson		If using any record(s) from this dataset in electronic or other published works, including other datasets, the record(s) are to be fully cited as: XXXXXXX
745	Hairy Woodpecker	Leuconotopicus villosus	e	200	c	1	0	1	0	0			8:57	44.62216	-123.33093	AP5	In	2020-06-22	W. Douglas Robinson		If using any record(s) from this dataset in electronic or other published works, including other datasets, the record(s) are to be fully cited as: XXXXXXX
746	Northern House Wren	Troglodytes aedon	s	37	s	1	1	1	1	1			8:57	44.62216	-123.33093	AP5	In	2020-06-22	W. Douglas Robinson		If using any record(s) from this dataset in electronic or other published works, including other datasets, the record(s) are to be fully cited as: XXXXXXX
747	Northern House Wren	Troglodytes aedon	e	72	s	1	1	1	1	1			8:57	44.62216	-123.33093	AP5	In	2020-06-22	W. Douglas Robinson		If using any record(s) from this dataset in electronic or other published works, including other datasets, the record(s) are to be fully cited as: XXXXXXX
748	MacGillivray's Warbler	Geothlypis tolmiei	n	11	cs	0	0	0	1	1			8:57	44.62216	-123.33093	AP5	In	2020-06-22	W. Douglas Robinson		If using any record(s) from this dataset in electronic or other published works, including other datasets, the record(s) are to be fully cited as: XXXXXXX
749	MacGillivray's Warbler	Geothlypis tolmiei	n	11	cs	0	0	0	1	1			8:57	44.62216	-123.33093	AP5	In	2020-06-22	W. Douglas Robinson		If using any record(s) from this dataset in electronic or other published works, including other datasets, the record(s) are to be fully cited as: XXXXXXX
750	Mourning Dove	Zeida macroura	e	175	s	0	0	1	1	1			8:57	44.62216	-123.33093	AP5	In	2020-06-22	W. Douglas Robinson		If using any record(s) from this dataset in electronic or other published works, including other datasets, the record(s) are to be fully cited as: XXXXXXX
751	Orange-crowned Warbler	Leiothlypis celata	n	45	s	1	1	1	1	1			8:57	44.62216	-123.33093	AP5	In	2020-06-22	W. Douglas Robinson		If using any record(s) from this dataset in electronic or other published works, including other datasets, the record(s) are to be fully cited as: XXXXXXX
752	Orange-crowned Warbler	Leiothlypis celata	s	12	c	0	0	0	0	1			8:57	44.62216	-123.33093	AP5	In	2020-06-22	W. Douglas Robinson		If using any record(s) from this dataset in electronic or other published works, including other datasets, the record(s) are to be fully cited as: XXXXXXX
753	Western Flycatcher	Empidox difficilis	w	55	sc	1	1	1	0	0			8:57	44.62216	-123.33093	AP5	In	2020-06-22	W. Douglas Robinson		If using any record(s) from this dataset in electronic or other published works, including other datasets, the record(s) are to be fully cited as: XXXXXXX
754	Rufous Hummingbird	Selasphorus rufus	w	22	vf	0	0	0	1	0			8:57	44.62216	-123.33093	AP5	In	2020-06-22	W. Douglas Robinson		If using any record(s) from this dataset in electronic or other published works, including other datasets, the record(s) are to be fully cited as: XXXXXXX
755	Rufous Hummingbird	Selasphorus rufus	w	22	vf	0	0	0	1	0			8:57	44.62216	-123.33093	AP5	In	2020-06-22	W. Douglas Robinson		If using any record(s) from this dataset in electronic or other published works, including other datasets, the record(s) are to be fully cited as: XXXXXXX
756	Steller's Jay	Cyanocitta stelleri	s	125	c	0	1	0	0	0			8:57	44.62216	-123.33093	AP5	In	2020-06-22	W. Douglas Robinson		If using any record(s) from this dataset in electronic or other published works, including other datasets, the record(s) are to be fully cited as: XXXXXXX
757	Western Tager	Piranga ludovicia	w	60	s	0	1	1	1	1			8:57	44.62216	-123.33093	AP5	In	2020-06-22	W. Douglas Robinson		If using any record(s) from this dataset in electronic or other published works, including other datasets, the record(s) are to be fully cited as: XXXXXXX
758	White-crowned Sparrow	Zonotrichia leucophrys	e	29	s	1	1	1	1	1			8:57	44.62216	-123.33093	AP5	In	2020-06-22	W. Douglas Robinson		If using any record(s) from this dataset in electronic or other published works, including other datasets, the record(s) are to be fully cited as: XXXXXXX
759	White-crowned Sparrow	Zonotrichia leucophrys	se	42	s	1	1	1	1	1			8:57	44.62216	-123.33093	AP5	In	2020-06-22	W. Douglas Robinson		If using any record(s) from this dataset in electronic or other published works, including other datasets, the record(s) are to be fully cited as: XXXXXXX
760	Wilson's Warbler	Cardelli pusilla	n	95	s	0	1	0	0	1			8:57	44.62216	-123.33093	AP5	In	2020-06-22	W. Douglas Robinson		If using any record(s) from this dataset in electronic or other published works, including other datasets, the record(s) are to be fully cited as: XXXXXXX
761	American Robin	Turdus migratorius	nw	70	s	0	1	1	0	0			9:05	44.6203	-123.33031	AP5	Out	2020-06-22	W. Douglas Robinson		If using any record(s) from this dataset in electronic or other published works, including other datasets, the record(s) are to be fully cited as: XXXXXXX
762	Black-headed Grosbeak	Pheucticus melanocephalus	e	275	s	0	0	0	1	1			9:05	44.6203	-123.33031	AP5	Out	2020-06-22	W. Douglas Robinson		If using any record(s) from this dataset in electronic or other published works, including other datasets, the record(s) are to be fully cited as: XXXXXXX
763	Dark-eyed Junco	Junco hyemalis	se	33	sv	1	1	1	0	1			9:05	44.6203	-123.33031	AP5	Out	2020-06-22	W. Douglas Robinson		If using any record(s) from this dataset in electronic or other published works, including other datasets, the record(s) are to be fully cited as: XXXXXXX
764	Northern House Wren	Troglodytes aedon	e	60	s	1	1	1	0	0			9:05	44.6203	-123.33031	AP5	Out	2020-06-22	W. Douglas Robinson		If using any record(s) from this dataset in electronic or other published works, including other datasets, the record(s) are to be fully cited as: XXXXXXX
765	Northern House Wren	Troglodytes aedon	nw	29	sc	0	1	1	1	0			9:05	44.6203	-123.33031	AP5	Out	2020-06-22	W. Douglas Robinson		If using any record(s) from this dataset in electronic or other published works, including other datasets, the record(s) are to be fully cited as: XXXXXXX
766	Northern House Wren	Troglodytes aedon	w	20	c	0	1	1	0	0			9:05	44.6203	-123.33031	AP5	Out	2020-06-22	W. Douglas Robinson		If using any record(s) from this dataset in electronic or other published works, including other datasets, the record(s) are to be fully cited as: XXXXXXX
767	Mourning Dove	Zeida macroura	s	91	vfs	1	1	0	0	1			9:05	44.6203	-123.33031	AP5	Out	2020-06-22	W. Douglas Robinson		If using any record(s) from this dataset in electronic or other published works, including other datasets, the record(s) are to be fully cited as: XXXXXXX
768	Mourning Dove	Zeida macroura	s	91	vfs	1	1	0	0	1			9:05	44.6203	-123.33031	AP5	Out	2020-06-22	W. Douglas Robinson		If using any record(s) from this dataset in electronic or other published works, including other datasets, the record(s) are to be fully cited as: XXXXXXX
769	Purple Martin	Progne subis	s	50	cvf	0	0	1	1	1			9:05	44.6203	-123.33031	AP5	Out	2020-06-22	W. Douglas Robinson		If using any record(s) from this dataset in electronic or other published works, including other datasets, the record(s) are to be fully cited as: XXXXXXX
770	Purple Martin	Progne subis	s	50	cvf	0	0	1	1	1			9:05	44.6203	-123.33031	AP5	Out	2020-06-22	W. Douglas Robinson		If using any record(s) from this dataset in electronic or other published works, including other datasets, the record(s) are to be fully cited as: XXXXXXX
771	Steller's Jay	Cyanocitta stelleri	w	110	c	0	1	1	1	0			9:05	44.6203	-123.33031	AP5	Out	2020-06-22	W. Douglas Robinson		If using any record(s) from this dataset in electronic or other published works, including other datasets, the record(s) are to be fully cited as: XXXXXXX
772	Turkey Vulture	Cathartes aura	e	25	vf	1	1	1	1	1			9:05	44.6203	-123.33031	AP5	Out	2020-06-22	W. Douglas Robinson		If using any record(s) from this dataset in electronic or other published works, including other datasets, the record(s) are to be fully cited as: XXXXXXX
773	Turkey Vulture	Cathartes aura	e	25	vf	1	1	1	1	1			9:05	44.6203	-123.33031	AP5	Out	2020-06-22	W. Douglas Robinson		If using any record(s) from this dataset in electronic or other published works, including other datasets, the record(s) are to be fully cited as: XXXXXXX
774	Western Tager	Piranga ludovicia	w	80	c	0	1	1	0	0			9:05	44.6203	-123.33031	AP5	Out	2020-06-22	W. Douglas Robinson		If using any record(s) from this dataset in electronic or other published works, including other datasets, the record(s) are to be fully cited as: XXXXXXX
775	White-crowned Sparrow	Zonotrichia leucophrys	se	77	s	1	1	1	1	1			9:05	44.6203	-123.33031	AP5	Out	2020-06-22	W. Douglas Robinson		If using any record(s) from this dataset in electronic or other published works, including other datasets, the record(s) are to be fully cited as: XXXXXXX
776	Dark-eyed Junco	Junco hyemalis	se	33	s	0	1	1	1	1			9:10	44.6203	-123.33031	AP5	Out	2020-06-22	W. Douglas Robinson		If using any record(s) from this dataset in electronic or other published works, including other datasets, the record(s) are to be fully cited as: XXXXXXX
777	Northern House Wren	Troglodytes aedon	ne	35	s	1	1	1	1	1			9:10	44.6203	-123.33031	AP5	Out	2020-06-22	W. Douglas Robinson		If using any record(s) from this dataset in electronic or other published works, including other datasets, the record(s) are to be fully cited as: XXXXXXX
778	Northern House Wren	Troglodytes aedon	w	26	s	0	0	1	1	1			9:10	44.6203	-123.33031	AP5	Out	2020-06-22	W. Douglas Robinson		If using any record(s) from this dataset in electronic or other published works, including other datasets, the record(s) are to be fully cited as: XXXXXXX
779	Mourning Dove	Zeida macroura	s	90	s	0	0	0	0	1			9:10	44.6203	-123.33031	AP5	Out	2020-06-22	W. Douglas Robinson		If using any record(s) from this dataset in electronic or other published works, including other datasets, the record(s) are to be fully cited as: XXXXXXX
780	Western Flycatcher	Empidox difficilis	ne	175	c	1	1	1	1	0			9:10	44.6203	-123.33031	AP5	Out	2020-06-22	W. Douglas Robinson		If using any record(s) from this dataset in electronic or other published works, including other datasets, the record(s) are to be fully cited as: XXXXXXX
781	Purple Martin	Progne subis	e	75	cvf	1	1	1	1	0			9:10	44.6203	-123.33031	AP5	Out	2020-06-22	W. Douglas Robinson		If using any record(s) from this dataset in electronic or other published works, including other datasets, the record(s) are to be fully cited as: XXXXXXX
782	Purple Martin	Progne subis	e	75	cvf	1	1	1	1	0			9:10	44.6203	-123.33031	AP5	Out	2020-06-22	W. Douglas Robinson		If using any record(s) from this dataset in electronic or other published works, including other datasets, the record(s) are to be fully cited as: XXXXXXX
783	Red-breasted Sapsucker	Sphyrapicus ruber	s	110	d	1	1	0	0	0			9:10	44.6203	-123.33031	AP5	Out	2020-06-22	W. Douglas Robinson		If using any record(s) from this dataset in electronic or other published works, including other datasets, the record(s) are to be fully cited as: XXXXXXX
784	Rufous Hummingbird	Selasphorus rufus	n	4	vf	0	0	0	1	0			9:10	44.6203	-123.33031	AP5	Out	2020-06-22	W. Douglas Robinson		If using any record(s) from this dataset in electronic or other published works, including other datasets, the record(s) are to be fully cited as: XXXXXXX
785	Steller's Jay	Cyanocitta stelleri	w	75	c	1	0	0	0	0			9:10	44.6203	-123.33031	AP5	Out	2020-06-22	W. Douglas Robinson		If using any record(s) from this dataset in electronic or other published works, including other datasets, the record(s) are to be fully cited as: XXXXXXX
786	White-crowned Sparrow	Zonotrichia leucophrys	ne	30	s	1	1	1	1	1			9:10	44.6203	-123.33031	AP5	Out	2020-06-22	W. Douglas Robinson		If using any record(s) from this dataset in electronic or other published works, including other datasets, the record(s) are to be fully cited as: XXXXXXX
787	American Robin	Turdus migratorius	s	36	cvs	1	1	0	1	1			9:19	44.62085	-123.33155	AP5	Out	2020-06-22	W. Douglas Robinson		If using any record(s) from this dataset in electronic or other published works, including other datasets, the record(s) are to be fully cited as: XXXXXXX
788	American Robin	Turdus migratorius	s	36	cvs	1	1	0	1	1			9:19	44.62085	-123.33155	AP5	Out	2020-06-22	W. Douglas Robinson		If using any record(s) from this dataset in electronic or other published works, including other datasets, the record(s) are to be fully cited as: XXXXXXX
789	Northern House Wren	Troglodytes aedon	ne	55	s	1	1	1	1	1			9:19	44.62085	-123.33155	AP5	Out	2020-06-22	W. Douglas Robinson		If using any record(s) from this dataset in electronic or other published works, including other datasets, the record(s) are to be fully cited as: XXXXXXX
790	MacGillivray's Warbler	Geothlypis tolmiei	s	27	s	1	0	0	0	0			9:19	44.62085	-123.33155	AP5	Out	2020-06-22	W. Douglas Robinson		If using any record(s) from this dataset in electronic or other published works, including other datasets, the record(s) are to be fully cited as: XXXXXXX
791	Mourning Dove	Zeida macroura	s	35	vfs	1	0	1	1	1			9:19	44.62085	-123.33155	AP5	Out	2020-06-22	W. Douglas Robinson		If using any record(s) from this dataset in electronic or other published works, including other datasets, the record(s) are to be fully cited as: XXXXXXX
792	Mourning Dove	Zeida macroura	s	35	vfs	1	0	1	1	1			9:19	44.62085	-123.33155	AP5	Out	2020-06-22	W. Douglas Robinson		If using any record(s) from this dataset in electronic or other published works, including other datasets, the record(s) are to be fully cited as: XXXXXXX
793	Mourning Dove	Zeida macroura	s	35	vfs	1	0	1	1	1			9:19	44.62085	-123.33155	AP5	Out	2020-06-22	W. Douglas Robinson		If using any record(s) from this dataset in electronic or other published works, including other datasets, the record(s) are to be fully cited as: XXXXXXX
794	Northern Flicker	Colaptes auratus	s	25	vf	1	0	0	0	0			9:19	44.62085	-123.33155	AP5	Out	2020-06-22	W. Douglas Robinson		If using any record(s) from this dataset in electronic or other published works, including other datasets, the record(s) are to be fully cited as: XXXXXXX
795	Orange-crowned Warbler	Leiothlypis celata	n	19	c	1	1	0	1	1			9:19	44.62085	-123.33155	AP5	Out	2020-06-22	W. Douglas Robinson		If using any record(s) from this dataset in electronic or other published works, including other datasets, the record(s) are to be fully cited as: XXXXXXX
796	Pacific Wren	Troglodytes pacificus	w	40	s	1	1	1	1	0			9:19	44.62085	-123.33155	AP5	Out	2020-06-22	W. Douglas Robinson		If using any record(s) from this dataset in electronic or other published works, including other datasets, the record(s) are to be fully cited as: XXXXXXX
797	Western Flycatcher	Empidox difficilis	w	65	s	0	0	1	1	0			9:19	44.62085	-123.33155	AP5	Out	2020-06-22	W. Douglas Robinson		If using any record(s) from this dataset in electronic or other published works, including other datasets, the record(s) are to be fully cited as: XXXXXXX
798	Red-breasted Nuthatch	Sitta cadensis	w	55	c	1	1	0	0	0			9:19	44.62085	-123.33155	AP5	Out	2020-06-22	W. Douglas Robinson		If using any record(s) from this dataset in electronic or other published works, including other datasets, the record(s) are to be fully cited as: XXXXXXX
799	Steller's Jay	Cyanocitta stelleri	ne	75	c	0	0	0	0	1			9:19	44.62085	-123.33155	AP5	Out	2020-06-22	W. Douglas Robinson		If using any record(s) from this dataset in electronic or other published works, including other datasets, the record(s) are to be fully cited as: XXXXXXX
800	American Robin	Turdus migratorius	se	37	cv	1	1	1	1	1			9:24	44.62085	-123.33155	AP5	Out	2020-06-22	W. Douglas Robinson		If using any record(s) from this dataset in electronic or other published works, including other datasets, the record(s) are to be fully cited as: XXXXXXX
801	Chestnut-backed Chickadee	Poecile rufescens	w	65	c	0	1	1	1	1			9:24	44.62085	-123.33155	AP5	Out	2020-06-22	W. Douglas Robinson		If using any record(s) from this dataset in electronic or other published works, including other datasets, the record(s) are to be fully cited as: XXXXXXX
802	Downy Woodpecker	Picoides pubescens	w	3	vc	0	0	1	1	1			9:24	44.62085	-123.33155	AP5	Out	2020-06-22	W. Douglas Robinson		If using any record(s) from this dataset in electronic or other published works, including other datasets, the record(s) are to be fully cited as: XXXXXXX
803	Northern House Wren	Troglodytes aedon	ne	36	s	1	1	1	1	1			9:24	44.62085	-123.33155	AP5	Out	2020-06-22	W. Douglas Robinson		If using any record(s) from this dataset in electronic or other published works, including other datasets, the record(s) are to be fully cited as: XXXXXXX
804	MacGillivray's Warbler	Geothlypis tolmiei	s	37	s	0	0	1	0	0			9:24	44.62085	-123.33155	AP5	Out	2020-06-22	W. Douglas Robinson		If using any record(s) from this dataset in electronic or other published works, including other datasets, the record(s) are to be fully cited as: XXXXXXX
805	Mourning Dove	Zeida macroura	w	15	vf	1	0	0	1	1			9:24	44.62085	-123.33155	AP5	Out	2020-06-22	W. Douglas Robinson		If using any record(s) from this dataset in electronic or other published works, including other datasets, the record(s) are to be fully cited as: XXXXXXX
806	Orange-crowned Warbler	Leiothlypis celata	n	20	c	1	0	0	0	0			9:24	44.62085	-123.33155	AP5	Out	2020-06-22	W. Douglas Robinson		If using any record(s) from this dataset in electronic or other published works, including other datasets, the record(s) are to be fully cited as: XXXXXXX
807	Pacific Wren	Troglodytes pacificus	w	40	s	0	1	1	1	0			9:24	44.62085	-123.33155	AP5	Out	2020-06-22	W. Douglas Robinson		If using any record(s) from this dataset in electronic or other published works, including other datasets, the record(s) are to be fully cited as: XXXXXXX
808	Pine Siskin	Spinus pinus	n	20	cf	0	0	0	0	1			9:24	44.62085	-123.33155	AP5	Out	2020-06-22	W. Douglas Robinson		If using any record(s) from this dataset in electronic or other published works, including other datasets, the record(s) are to be fully cited as: XXXXXXX
809	Red-breasted Nuthatch	Sitta cadensis	w	45	c	0	0	1	1	1			9:24	44.62085	-123.33155	AP5	Out	2020-06-22	W. Douglas Robinson		If using any record(s) from this dataset in electronic or other published works, including other datasets, the record(s) are to be fully cited as: XXXXXXX
810	Spotted Towhee	Pipilo maculatus	ne	33	s	0	0	0	0	1			9:24	44.62085	-123.33155	AP5	Out	2020-06-22	W. Douglas Robinson		If using any record(s) from this dataset in electronic or other published works, including other datasets, the record(s) are to be fully cited as: XXXXXXX
811	Steller's Jay	Cyanocitta stelleri	ne	75	c	1	1	1	0	0			9:24	44.62085	-123.33155	AP5	Out	2020-06-22	W. Douglas Robinson		If using any record(s) from this dataset in electronic or other published works, including other datasets, the record(s) are to be fully cited as: XXXXXXX
812	Black-throated Gray Warbler	Setophaga nigrescens	w	125	s	1	1	0	0	0			9:42	44.62667	-123.32781	AP5	In	2020-06-22	W. Douglas Robinson		If using any record(s) from this dataset in electronic or other published works, including other datasets, the record(s) are to be fully cited as: XXXXXXX
813	Cedar Waxwing	Bombycilla cedrorum	w	76	v	0	0	1	1	0			9:42	44.62667	-123.32781	AP5	In	2020-06-22	W. Douglas Robinson		If using any record(s) from this dataset in electronic or other published works, including other datasets, the record(s) are to be fully cited as: XXXXXXX
814	Cedar Waxwing	Bombycilla cedrorum	w	76	v	0	0	1	1	0			9:42	44.62667	-123.32781	AP5	In	2020-06-22	W. Douglas Robinson		If using any record(s) from this dataset in electronic or other published works, including other datasets, the record(s) are to be fully cited as: XXXXXXX
815	Dark-eyed Junco	Junco hyemalis	w	21	s	0	1	1	1	1			9:42	44.62667	-123.32781	AP5	In	2020-06-22	W. Douglas Robinson		If using any record(s) from this dataset in electronic or other published works, including other datasets, the record(s) are to be fully cited as: XXXXXXX
816	MacGillivray's Warbler	Geothlypis tolmiei	s	15	s	1	1	0	0	0			9:42	44.62667	-123.32781	AP5	In	2020-06-22	W. Douglas Robinson		If using any record(s) from this dataset in electronic or other published works, including other datasets, the record(s) are to be fully cited as: XXXXXXX
817	MacGillivray's Warbler	Geothlypis tolmiei	w	60	s	1	1	1	0	0			9:42	44.62667	-123.32781	AP5	In	2020-06-22	W. Douglas Robinson		If using any record(s) from this dataset in electronic or other published works, including other datasets, the record(s) are to be fully cited as: XXXXXXX
818	Orange-crowned Warbler	Leiothlypis celata	s	15	s	0	1	0	0	0			9:42	44.62667	-123.32781	AP5	In	2020-06-22	W. Douglas Robinson		If using any record(s) from this dataset in electronic or other published works, including other datasets, the record(s) are to be fully cited as: XXXXXXX
819	Purple Finch	Haemorhous purpureus	w	150	s	1	1	0	0	0			9:42	44.62667	-123.32781	AP5	In	2020-06-22	W. Douglas Robinson		If using any record(s) from this dataset in electronic or other published works, including other datasets, the record(s) are to be fully cited as: XXXXXXX
820	Purple Finch	Haemorhous purpureus	s	39	s	0	1	1	1	0			9:42	44.62667	-123.32781	AP5	In	2020-06-22	W. Douglas Robinson		If using any record(s) from this dataset in electronic or other published works, including other datasets, the record(s) are to be fully cited as: XXXXXXX
821	Spotted Towhee	Pipilo maculatus	w	23	s	1	1	1	1	1			9:42	44.62667	-123.32781	AP5	In	2020-06-22	W. Douglas Robinson		If using any record(s) from this dataset in electronic or other published works, including other datasets, the record(s) are to be fully cited as: XXXXXXX
822	Swainson's Thrush	Catharus ustulatus	e	16	c	0	1	1	0	0			9:42	44.62667	-123.32781	AP5	In	2020-06-22	W. Douglas Robinson		If using any record(s) from this dataset in electronic or other published works, including other datasets, the record(s) are to be fully cited as: XXXXXXX
823	Swainson's Thrush	Catharus ustulatus	n	13	s	0	1	1	1	1			9:42	44.62667	-123.32781	AP5	In	2020-06-22	W. Douglas Robinson		If using any record(s) from this dataset in electronic or other published works, including other datasets, the record(s) are to be fully cited as: XXXXXXX
824	Western Tager	Piranga ludovicia	w	90	c	0	1	1	0	0			9:42	44.62667	-123.32781	AP5	In	2020-06-22	W. Douglas Robinson		If using any record(s) from this dataset in electronic or other published works, including other datasets, the record(s) are to be fully cited as: XXXXXXX
825	Wilson's Warbler	Cardelli pusilla	s	12	s	1	1	1	1	0			9:42	44.62667	-123.32781	AP5	In	2020-06-22	W. Douglas Robinson		If using any record(s) from this dataset in electronic or other published works, including other datasets, the record(s) are to be fully cited as: XXXXXXX
826	American Robin	Turdus migratorius	w	9	cv	1	0	0	1	0			9:47	44.62667	-123.32781	AP5	In	2020-06-22	W. Douglas Robinson		If using any record(s) from this dataset in electronic or other published works, including other datasets, the record(s) are to be fully cited as: XXXXXXX
827	Cedar Waxwing	Bombycilla cedrorum	w	40	c	1	0	0	0	0			9:47	44.62667	-123.32781	AP5	In	2020-06-22	W. Douglas Robinson		If using any record(s) from this dataset in electronic or other published works, including other datasets, the record(s) are to be fully cited as: XXXXXXX
828	Chestnut-backed Chickadee	Poecile rufescens	sw	5	cv	0	0	1	0	0			9:47	44.62667	-123.32781	AP5	In	2020-06-22	W. Douglas Robinson		If using any record(s) from this dataset in electronic or other published works, including other datasets, the record(s) are to be fully cited as: XXXXXXX
829	Dark-eyed Junco	Junco hyemalis	w	21	s	1	1	1	1	1			9:47	44.62667	-123.32781	AP5	In	2020-06-22	W. Douglas Robinson		If using any record(s) from this dataset in electronic or other published works, including other datasets, the record(s) are to be fully cited as: XXXXXXX
830	MacGillivray's Warbler	Geothlypis tolmiei	w	55	s	0	0	0	0	1			9:47	44.62667	-123.32781	AP5	In	2020-06-22	W. Douglas Robinson		If using any record(s) from this dataset in electronic or other published works, including other datasets, the record(s) are to be fully cited as: XXXXXXX
831	Orange-crowned Warbler	Leiothlypis celata	ne	17	s	0	0	0	1	1			9:47	44.62667	-123.32781	AP5	In	2020-06-22	W. Douglas Robinson		If using any record(s) from this dataset in electronic or other published works, including other datasets, the record(s) are to be fully cited as: XXXXXXX
832	Orange-crowned Warbler	Leiothlypis celata	n	4	c	0	0	0	1	1			9:47	44.62667	-123.32781	AP5	In	2020-06-22	W. Douglas Robinson		If using any record(s) from this dataset in electronic or other published works, including other datasets, the record(s) are to be fully cited as: XXXXXXX
833	Purple Finch	Haemorhous purpureus	w	125	s	0	0	0	1	0			9:47	44.62667	-123.32781	AP5	In	2020-06-22	W. Douglas Robinson		If using any record(s) from this dataset in electronic or other published works, including other datasets, the record(s) are to be fully cited as: XXXXXXX
834	Red Crossbill	Loxia curvirostra	s	100	cfs	1	0	0	0	1			9:47	44.62667	-123.32781	AP5	In	2020-06-22	W. Douglas Robinson		If using any record(s) from this dataset in electronic or other published works, including other datasets, the record(s) are to be fully cited as: XXXXXXX
835	Rufous Hummingbird	Selasphorus rufus	s	5	cf	1	0	1	0	0			9:47	44.62667	-123.32781	AP5	In	2020-06-22	W. Douglas Robinson		If using any record(s) from this dataset in electronic or other published works, including other datasets, the record(s) are to be fully cited as: XXXXXXX
836	Spotted Towhee	Pipilo maculatus	w	23	s	1	1	1	1	1			9:47	44.62667	-123.32781	AP5	In	2020-06-22	W. Douglas Robinson		If using any record(s) from this dataset in electronic or other published works, including other datasets, the record(s) are to be fully cited as: XXXXXXX
837	Swainson's Thrush	Catharus ustulatus	s	13	s	1	1	1	1	1			9:47	44.62667	-123.32781	AP5	In	2020-06-22	W. Douglas Robinson		If using any record(s) from this dataset in electronic or other published works, including other datasets, the record(s) are to be fully cited as: XXXXXXX
838	Western Tager	Piranga ludovicia	s	21	s	1	1	1	1	1			9:47	44.62667	-123.32781	AP5	In	2020-06-22	W. Douglas Robinson		If using any record(s) from this dataset in electronic or other published works, including other datasets, the record(s) are to be fully cited as: XXXXXXX
839	Wilson's Warbler	Cardelli pusilla	n	30	s	1	0	1	1	1			9:47	44.62667	-123.32781	AP5	In	2020-06-22	W. Douglas Robinson		If using any record(s) from this dataset in electronic or other published works, including other datasets, the record(s) are to be fully cited as: XXXXXXX
840	Wilson's Warbler	Cardelli pusilla	w	8	v	0	0	1	1	1			9:47	44.62667	-123.32781	AP5	In	2020-06-22	W. Douglas Robinson		If using any record(s) from this dataset in electronic or other published works, including other datasets, the record(s) are to be fully cited as: XXXXXXX
841	American Robin	Turdus migratorius	w	35	sc	1	1	1	0	1			5:08	44.62143	-123.35225	AP4	In	2020-06-23	W. Douglas Robinson		If using any record(s) from this dataset in electronic or other published works, including other datasets, the record(s) are to be fully cited as: XXXXXXX
842	Chestnut-backed Chickadee	Poecile rufescens	se	25	c	1	0	0	0	0			5:08	44.62143	-123.35225	AP4	In	2020-06-23	W. Douglas Robinson		If using any record(s) from this dataset in electronic or other published works, including other datasets, the record(s) are to be fully cited as: XXXXXXX
843	Hermit Warbler	Setophaga occidentalis	w	12	s	1	1	1	1	1			5:08	44.62143	-123.35225	AP4	In	2020-06-23	W. Douglas Robinson		If using any record(s) from this dataset in electronic or other published works, including other datasets, the record(s) are to be fully cited as: XXXXXXX
844	Western Tager	Piranga ludovicia	e	20	c	1	1	1	0	0			5:08	44.62143	-123.35225	AP4	In	2020-06-23	W. Douglas Robinson		If using any record(s) from this dataset in electronic or other published works, including other datasets, the record(s) are to be fully cited as: XXXXXXX
845	American Robin	Turdus migratorius	w	35	s	1	1	1	1	1			5:13	44.62143	-123.35225	AP4	In	2020-06-23	W. Douglas Robinson		If using any record(s) from this dataset in electronic or other published works, including other datasets, the record(s) are to be fully cited as: XXXXXXX
846	Hermit Warbler	Setophaga occidentalis	w	12	s	0	1	1	1	1			5:13	44.62143	-123.35225	AP4	In	2020-06-23	W. Douglas Robinson		If using any record(s) from this dataset in electronic or other published works, including other datasets, the record(s) are to be fully cited as: XXXXXXX
847	Hermit Warbler	Setophaga occidentalis	se	80	s	0	0	0	0	1			5:13	44.62143	-123.35225	AP4	In	2020-06-23	W. Douglas Robinson		If using any record(s) from this dataset in electronic or other published works, including other datasets, the record(s) are to be fully cited as: XXXXXXX
848	Western Tager	Piranga ludovicia	e	70	c	1	1	1	0	0			5:13	44.62143	-123.35225	AP4	In	2020-06-23	W. Douglas Robinson		If using any record(s) from this dataset in electronic or other published works, including other datasets, the record(s) are to be fully cited as: XXXXXXX
849	Dark-eyed Junco	Junco hyemalis	e	70	s	1	1	1	1	1			5:19	44.62098	-123.35081	AP4	Out	2020-06-23	W. Douglas Robinson		If using any record(s) from this dataset in electronic or other published works, including other datasets, the record(s) are to be fully cited as: XXXXXXX
850	Pacific Wren	Troglodytes pacificus	e	65	s	1	1	1	1	1			5:19	44.62098	-123.35081	AP4	Out	2020-06-23	W. Douglas Robinson		If using any record(s) from this dataset in electronic or other published works, including other datasets, the record(s) are to be fully cited as: XXXXXXX
851	Western Tager	Piranga ludovicia	se	45	cs	1	1	1	1	1			5:19	44.62098	-123.35081	AP4	Out	2020-06-23	W. Douglas Robinson		If using any record(s) from this dataset in electronic or other published works, including other datasets, the record(s) are to be fully cited as: XXXXXXX
852	Cada Jay	Perisoreus cadensis	e	35	c	1	1	1	0	1			5:24	44.62098	-123.35081	AP4	Out	2020-06-23	W. Douglas Robinson		If using any record(s) from this dataset in electronic or other published works, including other datasets, the record(s) are to be fully cited as: XXXXXXX
853	Dark-eyed Junco	Junco hyemalis	e	25	s	1	1	1	1	1			5:24	44.62098	-123.35081	AP4	Out	2020-06-23	W. Douglas Robinson		If using any record(s) from this dataset in electronic or other published works, including other datasets, the record(s) are to be fully cited as: XXXXXXX
854	Hairy Woodpecker	Leuconotopicus villosus	n	225	c	0	1	0	0	0			5:24	44.62098	-123.35081	AP4	Out	2020-06-23	W. Douglas Robinson		If using any record(s) from this dataset in electronic or other published works, including other datasets, the record(s) are to be fully cited as: XXXXXXX
855	Pacific Wren	Troglodytes pacificus	e	65	s	1	1	1	1	0			5:24	44.62098	-123.35081	AP4	Out	2020-06-23	W. Douglas Robinson		If using any record(s) from this dataset in electronic or other published works, including other datasets, the record(s) are to be fully cited as: XXXXXXX
856	Pine Siskin	Spinus pinus	n	50	cf	0	1	0	0	0			5:24	44.62098	-123.35081	AP4	Out	2020-06-23	W. Douglas Robinson		If using any record(s) from this dataset in electronic or other published works, including other datasets, the record(s) are to be fully cited as: XXXXXXX
857	Western Tager	Piranga ludovicia	se	45	sc	1	1	1	1	1			5:24	44.62098	-123.35081	AP4	Out	2020-06-23	W. Douglas Robinson		If using any record(s) from this dataset in electronic or other published works, including other datasets, the record(s) are to be fully cited as: XXXXXXX
858	American Robin	Turdus migratorius	n	110	sc	0	0	1	1	1			5:31	44.62236	-123.35305	AP4	In	2020-06-23	W. Douglas Robinson		If using any record(s) from this dataset in electronic or other published works, including other datasets, the record(s) are to be fully cited as: XXXXXXX
859	Black-headed Grosbeak	Pheucticus melanocephalus	nw	35	c	0	1	0	0	0			5:31	44.62236	-123.35305	AP4	In	2020-06-23	W. Douglas Robinson		If using any record(s) from this dataset in electronic or other published works, including other datasets, the record(s) are to be fully cited as: XXXXXXX
860	Hermit Warbler	Setophaga occidentalis	e	45	s	1	1	1	1	1			5:31	44.62236	-123.35305	AP4	In	2020-06-23	W. Douglas Robinson		If using any record(s) from this dataset in electronic or other published works, including other datasets, the record(s) are to be fully cited as: XXXXXXX
861	Spotted Towhee	Pipilo maculatus	w	40	s	0	1	0	0	0			5:31	44.62236	-123.35305	AP4	In	2020-06-23	W. Douglas Robinson		If using any record(s) from this dataset in electronic or other published works, including other datasets, the record(s) are to be fully cited as: XXXXXXX
862	Warbling Vireo	Vireo gilvus	e	28	s	1	1	1	1	0			5:31	44.62236	-123.35305	AP4	In	2020-06-23	W. Douglas Robinson		If using any record(s) from this dataset in electronic or other published works, including other datasets, the record(s) are to be fully cited as: XXXXXXX
863	American Robin	Turdus migratorius	n	55	cs	1	1	1	1	1			5:36	44.62236	-123.35305	AP4	In	2020-06-23	W. Douglas Robinson		If using any record(s) from this dataset in electronic or other published works, including other datasets, the record(s) are to be fully cited as: XXXXXXX
864	Black-headed Grosbeak	Pheucticus melanocephalus	w	40	c	1	0	0	0	0			5:36	44.62236	-123.35305	AP4	In	2020-06-23	W. Douglas Robinson		If using any record(s) from this dataset in electronic or other published works, including other datasets, the record(s) are to be fully cited as: XXXXXXX
865	Dark-eyed Junco	Junco hyemalis	n	24	s	1	0	0	0	0			5:36	44.62236	-123.35305	AP4	In	2020-06-23	W. Douglas Robinson		If using any record(s) from this dataset in electronic or other published works, including other datasets, the record(s) are to be fully cited as: XXXXXXX
866	Hermit Warbler	Setophaga occidentalis	e	15	s	1	1	0	1	1			5:36	44.62236	-123.35305	AP4	In	2020-06-23	W. Douglas Robinson		If using any record(s) from this dataset in electronic or other published works, including other datasets, the record(s) are to be fully cited as: XXXXXXX
867	Red-breasted Nuthatch	Sitta cadensis	ne	17	c	0	0	0	1	1			5:36	44.62236	-123.35305	AP4	In	2020-06-23	W. Douglas Robinson		If using any record(s) from this dataset in electronic or other published works, including other datasets, the record(s) are to be fully cited as: XXXXXXX
868	Spotted Towhee	Pipilo maculatus	w	40	s	1	0	0	0	0			5:36	44.62236	-123.35305	AP4	In	2020-06-23	W. Douglas Robinson		If using any record(s) from this dataset in electronic or other published works, including other datasets, the record(s) are to be fully cited as: XXXXXXX
869	Swainson's Thrush	Catharus ustulatus	w	39	c	0	0	0	1	0			5:36	44.62236	-123.35305	AP4	In	2020-06-23	W. Douglas Robinson		If using any record(s) from this dataset in electronic or other published works, including other datasets, the record(s) are to be fully cited as: XXXXXXX
870	Wilson's Warbler	Cardelli pusilla	w	23	s	0	1	1	1	0			5:36	44.62236	-123.35305	AP4	In	2020-06-23	W. Douglas Robinson		If using any record(s) from this dataset in electronic or other published works, including other datasets, the record(s) are to be fully cited as: XXXXXXX
871	Black-headed Grosbeak	Pheucticus melanocephalus	nw	70	s	0	0	1	0	0			5:56	44.62343	-123.3536	AP4	Out	2020-06-23	W. Douglas Robinson		If using any record(s) from this dataset in electronic or other published works, including other datasets, the record(s) are to be fully cited as: XXXXXXX
872	Northern House Wren	Troglodytes aedon	w	45	c	1	1	0	0	0			5:56	44.62343	-123.3536	AP4	Out	2020-06-23	W. Douglas Robinson		If using any record(s) from this dataset in electronic or other published works, including other datasets, the record(s) are to be fully cited as: XXXXXXX
873	Orange-crowned Warbler	Leiothlypis celata	nw	65	s	0	1	0	1	1			5:56	44.62343	-123.3536	AP4	Out	2020-06-23	W. Douglas Robinson		If using any record(s) from this dataset in electronic or other published works, including other datasets, the record(s) are to be fully cited as: XXXXXXX
874	Swainson's Thrush	Catharus ustulatus	w	45	c	1	1	0	0	0			5:56	44.62343	-123.3536	AP4	Out	2020-06-23	W. Douglas Robinson		If using any record(s) from this dataset in electronic or other published works, including other datasets, the record(s) are to be fully cited as: XXXXXXX
875	Black-headed Grosbeak	Pheucticus melanocephalus	nw	20	s	0	1	1	0	0			6:01	44.62343	-123.3536	AP4	Out	2020-06-23	W. Douglas Robinson		If using any record(s) from this dataset in electronic or other published works, including other datasets, the record(s) are to be fully cited as: XXXXXXX
876	Northern House Wren	Troglodytes aedon	n	60	s	1	1	1	1	0			6:01	44.62343	-123.3536	AP4	Out	2020-06-23	W. Douglas Robinson		If using any record(s) from this dataset in electronic or other published works, including other datasets, the record(s) are to be fully cited as: XXXXXXX
877	Lazuli Bunting	Passeri amoe	nw	110	s	0	1	1	1	1			6:01	44.62343	-123.3536	AP4	Out	2020-06-23	W. Douglas Robinson		If using any record(s) from this dataset in electronic or other published works, including other datasets, the record(s) are to be fully cited as: XXXXXXX
878	Orange-crowned Warbler	Leiothlypis celata	nw	65	s	1	1	0	0	0			6:01	44.62343	-123.3536	AP4	Out	2020-06-23	W. Douglas Robinson		If using any record(s) from this dataset in electronic or other published works, including other datasets, the record(s) are to be fully cited as: XXXXXXX
879	White-crowned Sparrow	Zonotrichia leucophrys	nw	115	s	0	1	1	1	1			6:01	44.62343	-123.3536	AP4	Out	2020-06-23	W. Douglas Robinson		If using any record(s) from this dataset in electronic or other published works, including other datasets, the record(s) are to be fully cited as: XXXXXXX
880	Northern House Wren	Troglodytes aedon	se	18	s	0	0	1	1	1			6:07	44.62484	-123.35381	AP4	Out	2020-06-23	W. Douglas Robinson		If using any record(s) from this dataset in electronic or other published works, including other datasets, the record(s) are to be fully cited as: XXXXXXX
881	MacGillivray's Warbler	Geothlypis tolmiei	e	40	s	0	0	1	0	1			6:07	44.62484	-123.35381	AP4	Out	2020-06-23	W. Douglas Robinson		If using any record(s) from this dataset in electronic or other published works, including other datasets, the record(s) are to be fully cited as: XXXXXXX
882	Orange-crowned Warbler	Leiothlypis celata	w	8	sv	1	1	1	1	0			6:07	44.62484	-123.35381	AP4	Out	2020-06-23	W. Douglas Robinson		If using any record(s) from this dataset in electronic or other published works, including other datasets, the record(s) are to be fully cited as: XXXXXXX
883	Pine Siskin	Spinus pinus	w	75	c	0	0	0	0	1			6:07	44.62484	-123.35381	AP4	Out	2020-06-23	W. Douglas Robinson		If using any record(s) from this dataset in electronic or other published works, including other datasets, the record(s) are to be fully cited as: XXXXXXX
884	Red-breasted Nuthatch	Sitta cadensis	n	65	c	0	0	1	1	1			6:07	44.62484	-123.35381	AP4	Out	2020-06-23	W. Douglas Robinson		If using any record(s) from this dataset in electronic or other published works, including other datasets, the record(s) are to be fully cited as: XXXXXXX
885	Spotted Towhee	Pipilo maculatus	e	95	s	1	0	1	0	0			6:07	44.62484	-123.35381	AP4	Out	2020-06-23	W. Douglas Robinson		If using any record(s) from this dataset in electronic or other published works, including other datasets, the record(s) are to be fully cited as: XXXXXXX
886	Steller's Jay	Cyanocitta stelleri	e	250	c	0	0	0	0	1			6:07	44.62484	-123.35381	AP4	Out	2020-06-23	W. Douglas Robinson		If using any record(s) from this dataset in electronic or other published works, including other datasets, the record(s) are to be fully cited as: XXXXXXX
887	Warbling Vireo	Vireo gilvus	e	11	s	0	0	1	1	1			6:07	44.62484	-123.35381	AP4	Out	2020-06-23	W. Douglas Robinson		If using any record(s) from this dataset in electronic or other published works, including other datasets, the record(s) are to be fully cited as: XXXXXXX
888	Warbling Vireo	Vireo gilvus	e	55	s	0	0	0	0	1			6:07	44.62484	-123.35381	AP4	Out	2020-06-23	W. Douglas Robinson		If using any record(s) from this dataset in electronic or other published works, including other datasets, the record(s) are to be fully cited as: XXXXXXX
889	Band-tailed Pigeon	Patagioes fasciata	ne	110	v	0	0	0	0	1			6:12	44.62484	-123.35381	AP4	Out	2020-06-23	W. Douglas Robinson		If using any record(s) from this dataset in electronic or other published works, including other datasets, the record(s) are to be fully cited as: XXXXXXX
890	Black-headed Grosbeak	Pheucticus melanocephalus	ne	75	c	0	1	0	0	1			6:12	44.62484	-123.35381	AP4	Out	2020-06-23	W. Douglas Robinson		If using any record(s) from this dataset in electronic or other published works, including other datasets, the record(s) are to be fully cited as: XXXXXXX
891	Dark-eyed Junco	Junco hyemalis	e	80	s	0	1	1	1	1			6:12	44.62484	-123.35381	AP4	Out	2020-06-23	W. Douglas Robinson		If using any record(s) from this dataset in electronic or other published works, including other datasets, the record(s) are to be fully cited as: XXXXXXX
892	Northern House Wren	Troglodytes aedon	se	18	s	1	1	1	1	1			6:12	44.62484	-123.35381	AP4	Out	2020-06-23	W. Douglas Robinson		If using any record(s) from this dataset in electronic or other published works, including other datasets, the record(s) are to be fully cited as: XXXXXXX
893	MacGillivray's Warbler	Geothlypis tolmiei	e	12	cs	0	1	1	1	1			6:12	44.62484	-123.35381	AP4	Out	2020-06-23	W. Douglas Robinson		If using any record(s) from this dataset in electronic or other published works, including other datasets, the record(s) are to be fully cited as: XXXXXXX
894	Orange-crowned Warbler	Leiothlypis celata	w	8	s	1	1	1	1	1			6:12	44.62484	-123.35381	AP4	Out	2020-06-23	W. Douglas Robinson		If using any record(s) from this dataset in electronic or other published works, including other datasets, the record(s) are to be fully cited as: XXXXXXX
895	Red-breasted Nuthatch	Sitta cadensis	n	65	c	0	0	0	0	1			6:12	44.62484	-123.35381	AP4	Out	2020-06-23	W. Douglas Robinson		If using any record(s) from this dataset in electronic or other published works, including other datasets, the record(s) are to be fully cited as: XXXXXXX
896	Steller's Jay	Cyanocitta stelleri	e	225	c	0	0	0	0	1			6:12	44.62484	-123.35381	AP4	Out	2020-06-23	W. Douglas Robinson		If using any record(s) from this dataset in electronic or other published works, including other datasets, the record(s) are to be fully cited as: XXXXXXX
897	Warbling Vireo	Vireo gilvus	e	11	s	1	1	1	1	1			6:12	44.62484	-123.35381	AP4	Out	2020-06-23	W. Douglas Robinson		If using any record(s) from this dataset in electronic or other published works, including other datasets, the record(s) are to be fully cited as: XXXXXXX
898	Warbling Vireo	Vireo gilvus	se	18	s	1	1	1	1	1			6:12	44.62484	-123.35381	AP4	Out	2020-06-23	W. Douglas Robinson		If using any record(s) from this dataset in electronic or other published works, including other datasets, the record(s) are to be fully cited as: XXXXXXX
899	Western Tager	Piranga ludovicia	e	270	s	1	1	1	1	1			6:12	44.62484	-123.35381	AP4	Out	2020-06-23	W. Douglas Robinson		If using any record(s) from this dataset in electronic or other published works, including other datasets, the record(s) are to be fully cited as: XXXXXXX
900	Wilson's Warbler	Cardelli pusilla	w	70	s	0	1	1	1	1			6:12	44.62484	-123.35381	AP4	Out	2020-06-23	W. Douglas Robinson		If using any record(s) from this dataset in electronic or other published works, including other datasets, the record(s) are to be fully cited as: XXXXXXX
901	Black-headed Grosbeak	Pheucticus melanocephalus	ne	90	s	1	1	0	0	1			6:18	44.62592	-123.35329	AP4	Out	2020-06-23	W. Douglas Robinson		If using any record(s) from this dataset in electronic or other published works, including other datasets, the record(s) are to be fully cited as: XXXXXXX
902	Hairy Woodpecker	Leuconotopicus villosus	ne	160	c	0	1	0	0	0			6:18	44.62592	-123.35329	AP4	Out	2020-06-23	W. Douglas Robinson		If using any record(s) from this dataset in electronic or other published works, including other datasets, the record(s) are to be fully cited as: XXXXXXX
903	Northern House Wren	Troglodytes aedon	e	120	s	0	1	1	1	1			6:18	44.62592	-123.35329	AP4	Out	2020-06-23	W. Douglas Robinson		If using any record(s) from this dataset in electronic or other published works, including other datasets, the record(s) are to be fully cited as: XXXXXXX
904	Western Flycatcher	Empidox difficilis	w	85	s	1	1	1	1	1			6:18	44.62592	-123.35329	AP4	Out	2020-06-23	W. Douglas Robinson		If using any record(s) from this dataset in electronic or other published works, including other datasets, the record(s) are to be fully cited as: XXXXXXX
905	Western Flycatcher	Empidox difficilis	w	21	c	1	1	1	1	1			6:18	44.62592	-123.35329	AP4	Out	2020-06-23	W. Douglas Robinson		If using any record(s) from this dataset in electronic or other published works, including other datasets, the record(s) are to be fully cited as: XXXXXXX
906	Rufous Hummingbird	Selasphorus rufus	e	6	vf	0	1	0	0	0			6:18	44.62592	-123.35329	AP4	Out	2020-06-23	W. Douglas Robinson		If using any record(s) from this dataset in electronic or other published works, including other datasets, the record(s) are to be fully cited as: XXXXXXX
907	American Robin	Turdus migratorius	w	90	s	0	1	1	1	1			6:23	44.62592	-123.35329	AP4	Out	2020-06-23	W. Douglas Robinson		If using any record(s) from this dataset in electronic or other published works, including other datasets, the record(s) are to be fully cited as: XXXXXXX
908	Black-headed Grosbeak	Pheucticus melanocephalus	s	31	s	1	0	0	0	0			6:23	44.62592	-123.35329	AP4	Out	2020-06-23	W. Douglas Robinson		If using any record(s) from this dataset in electronic or other published works, including other datasets, the record(s) are to be fully cited as: XXXXXXX
909	Northern House Wren	Troglodytes aedon	e	120	s	1	1	1	1	1			6:23	44.62592	-123.35329	AP4	Out	2020-06-23	W. Douglas Robinson		If using any record(s) from this dataset in electronic or other published works, including other datasets, the record(s) are to be fully cited as: XXXXXXX
910	Mourning Dove	Zeida macroura	w	40	s	0	0	0	0	1			6:23	44.62592	-123.35329	AP4	Out	2020-06-23	W. Douglas Robinson		If using any record(s) from this dataset in electronic or other published works, including other datasets, the record(s) are to be fully cited as: XXXXXXX
911	Western Flycatcher	Empidox difficilis	w	85	s	1	1	1	1	1			6:23	44.62592	-123.35329	AP4	Out	2020-06-23	W. Douglas Robinson		If using any record(s) from this dataset in electronic or other published works, including other datasets, the record(s) are to be fully cited as: XXXXXXX
912	Western Flycatcher	Empidox difficilis	w	21	c	1	1	1	1	0			6:23	44.62592	-123.35329	AP4	Out	2020-06-23	W. Douglas Robinson		If using any record(s) from this dataset in electronic or other published works, including other datasets, the record(s) are to be fully cited as: XXXXXXX
913	Swainson's Thrush	Catharus ustulatus	ne	9	c	1	0	0	0	1			6:23	44.62592	-123.35329	AP4	Out	2020-06-23	W. Douglas Robinson		If using any record(s) from this dataset in electronic or other published works, including other datasets, the record(s) are to be fully cited as: XXXXXXX
914	American Robin	Turdus migratorius	s	105	s	1	1	1	0	0			6:30	44.62633	-123.35134	AP4	In	2020-06-23	W. Douglas Robinson		If using any record(s) from this dataset in electronic or other published works, including other datasets, the record(s) are to be fully cited as: XXXXXXX
915	Black-headed Grosbeak	Pheucticus melanocephalus	e	90	s	1	1	1	1	1			6:30	44.62633	-123.35134	AP4	In	2020-06-23	W. Douglas Robinson		If using any record(s) from this dataset in electronic or other published works, including other datasets, the record(s) are to be fully cited as: XXXXXXX
916	Black-headed Grosbeak	Pheucticus melanocephalus	n	45	c	0	1	1	1	0			6:30	44.62633	-123.35134	AP4	In	2020-06-23	W. Douglas Robinson		If using any record(s) from this dataset in electronic or other published works, including other datasets, the record(s) are to be fully cited as: XXXXXXX
917	Evening Grosbeak	Coccothraustes vespertinus	e	100	cf	0	0	0	1	0			6:30	44.62633	-123.35134	AP4	In	2020-06-23	W. Douglas Robinson		If using any record(s) from this dataset in electronic or other published works, including other datasets, the record(s) are to be fully cited as: XXXXXXX
918	Evening Grosbeak	Coccothraustes vespertinus	e	100	cf	0	0	0	1	0			6:30	44.62633	-123.35134	AP4	In	2020-06-23	W. Douglas Robinson		If using any record(s) from this dataset in electronic or other published works, including other datasets, the record(s) are to be fully cited as: XXXXXXX
919	Hairy Woodpecker	Leuconotopicus villosus	se	175	c	0	0	1	0	0			6:30	44.62633	-123.35134	AP4	In	2020-06-23	W. Douglas Robinson		If using any record(s) from this dataset in electronic or other published works, including other datasets, the record(s) are to be fully cited as: XXXXXXX
920	Hammond's Flycatcher	Empidox hammondii	n	55	c	0	0	0	1	1			6:30	44.62633	-123.35134	AP4	In	2020-06-23	W. Douglas Robinson		If using any record(s) from this dataset in electronic or other published works, including other datasets, the record(s) are to be fully cited as: XXXXXXX
921	Orange-crowned Warbler	Leiothlypis celata	sw	14	cv	1	1	0	1	1			6:30	44.62633	-123.35134	AP4	In	2020-06-23	W. Douglas Robinson		If using any record(s) from this dataset in electronic or other published works, including other datasets, the record(s) are to be fully cited as: XXXXXXX
922	Western Flycatcher	Empidox difficilis	w	105	cs	1	0	0	1	0			6:30	44.62633	-123.35134	AP4	In	2020-06-23	W. Douglas Robinson		If using any record(s) from this dataset in electronic or other published works, including other datasets, the record(s) are to be fully cited as: XXXXXXX
923	Red-breasted Sapsucker	Sphyrapicus ruber	e	24	cvf	1	1	0	0	0			6:30	44.62633	-123.35134	AP4	In	2020-06-23	W. Douglas Robinson		If using any record(s) from this dataset in electronic or other published works, including other datasets, the record(s) are to be fully cited as: XXXXXXX
924	Wilson's Warbler	Cardelli pusilla	s	120	s	1	1	0	0	1			6:30	44.62633	-123.35134	AP4	In	2020-06-23	W. Douglas Robinson		If using any record(s) from this dataset in electronic or other published works, including other datasets, the record(s) are to be fully cited as: XXXXXXX
925	Wilson's Warbler	Cardelli pusilla	e	8	s	0	1	1	0	0			6:30	44.62633	-123.35134	AP4	In	2020-06-23	W. Douglas Robinson		If using any record(s) from this dataset in electronic or other published works, including other datasets, the record(s) are to be fully cited as: XXXXXXX
926	Black-headed Grosbeak	Pheucticus melanocephalus	e	90	s	1	1	1	1	1			6:36	44.62633	-123.35134	AP4	In	2020-06-23	W. Douglas Robinson		If using any record(s) from this dataset in electronic or other published works, including other datasets, the record(s) are to be fully cited as: XXXXXXX
927	Dark-eyed Junco	Junco hyemalis	s	24	c	0	0	1	1	1			6:36	44.62633	-123.35134	AP4	In	2020-06-23	W. Douglas Robinson		If using any record(s) from this dataset in electronic or other published works, including other datasets, the record(s) are to be fully cited as: XXXXXXX
928	Hammond's Flycatcher	Empidox hammondii	n	55	c	1	0	0	1	1			6:36	44.62633	-123.35134	AP4	In	2020-06-23	W. Douglas Robinson		If using any record(s) from this dataset in electronic or other published works, including other datasets, the record(s) are to be fully cited as: XXXXXXX
929	Orange-crowned Warbler	Leiothlypis celata	sw	14	cs	1	0	0	1	1			6:36	44.62633	-123.35134	AP4	In	2020-06-23	W. Douglas Robinson		If using any record(s) from this dataset in electronic or other published works, including other datasets, the record(s) are to be fully cited as: XXXXXXX
930	Steller's Jay	Cyanocitta stelleri	e	300	c	0	0	1	0	1			6:36	44.62633	-123.35134	AP4	In	2020-06-23	W. Douglas Robinson		If using any record(s) from this dataset in electronic or other published works, including other datasets, the record(s) are to be fully cited as: XXXXXXX
931	Wilson's Warbler	Cardelli pusilla	e	8	s	1	1	1	1	1			6:36	44.62633	-123.35134	AP4	In	2020-06-23	W. Douglas Robinson		If using any record(s) from this dataset in electronic or other published works, including other datasets, the record(s) are to be fully cited as: XXXXXXX
932	Wilson's Warbler	Cardelli pusilla	s	120	s	1	1	1	0	0			6:36	44.62633	-123.35134	AP4	In	2020-06-23	W. Douglas Robinson		If using any record(s) from this dataset in electronic or other published works, including other datasets, the record(s) are to be fully cited as: XXXXXXX
933	Black-headed Grosbeak	Pheucticus melanocephalus	s	105	s	1	1	1	1	1			6:43	44.62629	-123.35976	AP4	Out	2020-06-23	W. Douglas Robinson		If using any record(s) from this dataset in electronic or other published works, including other datasets, the record(s) are to be fully cited as: XXXXXXX
934	Chestnut-backed Chickadee	Poecile rufescens	w	45	c	1	0	0	0	0			6:43	44.62629	-123.35976	AP4	Out	2020-06-23	W. Douglas Robinson		If using any record(s) from this dataset in electronic or other published works, including other datasets, the record(s) are to be fully cited as: XXXXXXX
935	Dark-eyed Junco	Junco hyemalis	e	40	s	1	0	0	0	0			6:43	44.62629	-123.35976	AP4	Out	2020-06-23	W. Douglas Robinson		If using any record(s) from this dataset in electronic or other published works, including other datasets, the record(s) are to be fully cited as: XXXXXXX
936	Hermit Warbler	Setophaga occidentalis	ne	70	s	0	0	0	1	1			6:43	44.62629	-123.35976	AP4	Out	2020-06-23	W. Douglas Robinson		If using any record(s) from this dataset in electronic or other published works, including other datasets, the record(s) are to be fully cited as: XXXXXXX
937	Orange-crowned Warbler	Leiothlypis celata	e	25	s	1	1	1	1	1			6:43	44.62629	-123.35976	AP4	Out	2020-06-23	W. Douglas Robinson		If using any record(s) from this dataset in electronic or other published works, including other datasets, the record(s) are to be fully cited as: XXXXXXX
938	Red-breasted Nuthatch	Sitta cadensis	e	35	c	1	0	0	0	0			6:43	44.62629	-123.35976	AP4	Out	2020-06-23	W. Douglas Robinson		If using any record(s) from this dataset in electronic or other published works, including other datasets, the record(s) are to be fully cited as: XXXXXXX
939	Warbling Vireo	Vireo gilvus	s	140	s	0	1	1	1	0			6:43	44.62629	-123.35976	AP4	Out	2020-06-23	W. Douglas Robinson		If using any record(s) from this dataset in electronic or other published works, including other datasets, the record(s) are to be fully cited as: XXXXXXX
940	Western Tager	Piranga ludovicia	e	55	s	0	0	0	1	0			6:43	44.62629	-123.35976	AP4	Out	2020-06-23	W. Douglas Robinson		If using any record(s) from this dataset in electronic or other published works, including other datasets, the record(s) are to be fully cited as: XXXXXXX
941	Black-headed Grosbeak	Pheucticus melanocephalus	s	125	s	1	1	1	1	1			6:48	44.62629	-123.35976	AP4	Out	2020-06-23	W. Douglas Robinson		If using any record(s) from this dataset in electronic or other published works, including other datasets, the record(s) are to be fully cited as: XXXXXXX
942	Hermit Warbler	Setophaga occidentalis	ne	70	s	0	1	1	1	1			6:48	44.62629	-123.35976	AP4	Out	2020-06-23	W. Douglas Robinson		If using any record(s) from this dataset in electronic or other published works, including other datasets, the record(s) are to be fully cited as: XXXXXXX
943	Orange-crowned Warbler	Leiothlypis celata	e	25	s	1	1	0	0	1			6:48	44.62629	-123.35976	AP4	Out	2020-06-23	W. Douglas Robinson		If using any record(s) from this dataset in electronic or other published works, including other datasets, the record(s) are to be fully cited as: XXXXXXX
944	Warbling Vireo	Vireo gilvus	s	140	s	0	0	0	1	1			6:48	44.62629	-123.35976	AP4	Out	2020-06-23	W. Douglas Robinson		If using any record(s) from this dataset in electronic or other published works, including other datasets, the record(s) are to be fully cited as: XXXXXXX
945	Hutton's Vireo	Vireo huttoni	nw	65	s	0	1	0	0	0			6:55	44.62654	-123.34882	AP4	In	2020-06-23	W. Douglas Robinson		If using any record(s) from this dataset in electronic or other published works, including other datasets, the record(s) are to be fully cited as: XXXXXXX
946	Orange-crowned Warbler	Leiothlypis celata	w	22	s	1	1	1	1	1			6:55	44.62654	-123.34882	AP4	In	2020-06-23	W. Douglas Robinson		If using any record(s) from this dataset in electronic or other published works, including other datasets, the record(s) are to be fully cited as: XXXXXXX
947	Red-breasted Nuthatch	Sitta cadensis	w	12	c	1	1	1	0	0			6:55	44.62654	-123.34882	AP4	In	2020-06-23	W. Douglas Robinson		If using any record(s) from this dataset in electronic or other published works, including other datasets, the record(s) are to be fully cited as: XXXXXXX
948	Red-breasted Nuthatch	Sitta cadensis	w	12	c	1	1	1	0	0			6:55	44.62654	-123.34882	AP4	In	2020-06-23	W. Douglas Robinson		If using any record(s) from this dataset in electronic or other published works, including other datasets, the record(s) are to be fully cited as: XXXXXXX
949	Swainson's Thrush	Catharus ustulatus	n	75	s	0	0	0	1	1			6:55	44.62654	-123.34882	AP4	In	2020-06-23	W. Douglas Robinson		If using any record(s) from this dataset in electronic or other published works, including other datasets, the record(s) are to be fully cited as: XXXXXXX
950	Warbling Vireo	Vireo gilvus	n	110	s	1	1	1	1	1			6:55	44.62654	-123.34882	AP4	In	2020-06-23	W. Douglas Robinson		If using any record(s) from this dataset in electronic or other published works, including other datasets, the record(s) are to be fully cited as: XXXXXXX
951	Western Tager	Piranga ludovicia	e	18	s	1	1	0	1	1			6:55	44.62654	-123.34882	AP4	In	2020-06-23	W. Douglas Robinson		If using any record(s) from this dataset in electronic or other published works, including other datasets, the record(s) are to be fully cited as: XXXXXXX
952	Hermit Warbler	Setophaga occidentalis	e	150	s	1	1	1	1	1			7:00	44.62654	-123.34882	AP4	In	2020-06-23	W. Douglas Robinson		If using any record(s) from this dataset in electronic or other published works, including other datasets, the record(s) are to be fully cited as: XXXXXXX
953	Orange-crowned Warbler	Leiothlypis celata	w	22	s	1	1	0	0	0			7:00	44.62654	-123.34882	AP4	In	2020-06-23	W. Douglas Robinson		If using any record(s) from this dataset in electronic or other published works, including other datasets, the record(s) are to be fully cited as: XXXXXXX
954	Steller's Jay	Cyanocitta stelleri	n	250	c	0	0	0	0	1			7:00	44.62654	-123.34882	AP4	In	2020-06-23	W. Douglas Robinson		If using any record(s) from this dataset in electronic or other published works, including other datasets, the record(s) are to be fully cited as: XXXXXXX
955	Warbling Vireo	Vireo gilvus	n	110	s	1	1	1	1	1			7:00	44.62654	-123.34882	AP4	In	2020-06-23	W. Douglas Robinson		If using any record(s) from this dataset in electronic or other published works, including other datasets, the record(s) are to be fully cited as: XXXXXXX
956	Western Tager	Piranga ludovicia	e	18	s	1	1	1	1	1			7:00	44.62654	-123.34882	AP4	In	2020-06-23	W. Douglas Robinson		If using any record(s) from this dataset in electronic or other published works, including other datasets, the record(s) are to be fully cited as: XXXXXXX
957	American Robin	Turdus migratorius	w	70	cs	1	1	1	0	0			7:06	44.62764	-123.34933	AP4	In	2020-06-23	W. Douglas Robinson		If using any record(s) from this dataset in electronic or other published works, including other datasets, the record(s) are to be fully cited as: XXXXXXX
958	Western Flycatcher	Empidox difficilis	e	45	c	1	0	0	0	0			7:06	44.62764	-123.34933	AP4	In	2020-06-23	W. Douglas Robinson		If using any record(s) from this dataset in electronic or other published works, including other datasets, the record(s) are to be fully cited as: XXXXXXX
959	Pine Siskin	Spinus pinus	e	35	cf	1	0	0	0	0			7:06	44.62764	-123.34933	AP4	In	2020-06-23	W. Douglas Robinson		If using any record(s) from this dataset in electronic or other published works, including other datasets, the record(s) are to be fully cited as: XXXXXXX
960	Warbling Vireo	Vireo gilvus	n	90	s	1	1	1	1	1			7:06	44.62764	-123.34933	AP4	In	2020-06-23	W. Douglas Robinson		If using any record(s) from this dataset in electronic or other published works, including other datasets, the record(s) are to be fully cited as: XXXXXXX
961	Warbling Vireo	Vireo gilvus	ne	35	s	1	1	1	1	1			7:06	44.62764	-123.34933	AP4	In	2020-06-23	W. Douglas Robinson		If using any record(s) from this dataset in electronic or other published works, including other datasets, the record(s) are to be fully cited as: XXXXXXX
962	Warbling Vireo	Vireo gilvus	w	80	s	0	1	1	1	1			7:06	44.62764	-123.34933	AP4	In	2020-06-23	W. Douglas Robinson		If using any record(s) from this dataset in electronic or other published works, including other datasets, the record(s) are to be fully cited as: XXXXXXX
963	Western Tager	Piranga ludovicia	se	36	s	0	1	1	1	1			7:06	44.62764	-123.34933	AP4	In	2020-06-23	W. Douglas Robinson		If using any record(s) from this dataset in electronic or other published works, including other datasets, the record(s) are to be fully cited as: XXXXXXX
964	Wilson's Warbler	Cardelli pusilla	n	40	s	1	1	1	1	1			7:06	44.62764	-123.34933	AP4	In	2020-06-23	W. Douglas Robinson		If using any record(s) from this dataset in electronic or other published works, including other datasets, the record(s) are to be fully cited as: XXXXXXX
965	Wilson's Warbler	Cardelli pusilla	n	110	s	1	0	1	1	1			7:06	44.62764	-123.34933	AP4	In	2020-06-23	W. Douglas Robinson		If using any record(s) from this dataset in electronic or other published works, including other datasets, the record(s) are to be fully cited as: XXXXXXX
966	Black-headed Grosbeak	Pheucticus melanocephalus	n	175	sc	1	1	1	1	1			7:11	44.62764	-123.34933	AP4	In	2020-06-23	W. Douglas Robinson		If using any record(s) from this dataset in electronic or other published works, including other datasets, the record(s) are to be fully cited as: XXXXXXX
967	Hutton's Vireo	Vireo huttoni	w	35	s	0	0	0	0	1			7:11	44.62764	-123.34933	AP4	In	2020-06-23	W. Douglas Robinson		If using any record(s) from this dataset in electronic or other published works, including other datasets, the record(s) are to be fully cited as: XXXXXXX
968	Pacific Wren	Troglodytes pacificus	w	30	s	0	1	1	1	1			7:11	44.62764	-123.34933	AP4	In	2020-06-23	W. Douglas Robinson		If using any record(s) from this dataset in electronic or other published works, including other datasets, the record(s) are to be fully cited as: XXXXXXX
969	Western Flycatcher	Empidox difficilis	e	45	c	1	1	0	0	0			7:11	44.62764	-123.34933	AP4	In	2020-06-23	W. Douglas Robinson		If using any record(s) from this dataset in electronic or other published works, including other datasets, the record(s) are to be fully cited as: XXXXXXX
970	Steller's Jay	Cyanocitta stelleri	w	30	c	1	1	1	1	0			7:11	44.62764	-123.34933	AP4	In	2020-06-23	W. Douglas Robinson		If using any record(s) from this dataset in electronic or other published works, including other datasets, the record(s) are to be fully cited as: XXXXXXX
971	Swainson's Thrush	Catharus ustulatus	e	17	csv	1	1	1	1	1			7:11	44.62764	-123.34933	AP4	In	2020-06-23	W. Douglas Robinson		If using any record(s) from this dataset in electronic or other published works, including other datasets, the record(s) are to be fully cited as: XXXXXXX
972	Warbling Vireo	Vireo gilvus	n	90	s	1	1	1	1	1			7:11	44.62764	-123.34933	AP4	In	2020-06-23	W. Douglas Robinson		If using any record(s) from this dataset in electronic or other published works, including other datasets, the record(s) are to be fully cited as: XXXXXXX
973	Warbling Vireo	Vireo gilvus	ne	35	s	0	1	1	1	1			7:11	44.62764	-123.34933	AP4	In	2020-06-23	W. Douglas Robinson		If using any record(s) from this dataset in electronic or other published works, including other datasets, the record(s) are to be fully cited as: XXXXXXX
974	Western Tager	Piranga ludovicia	n	40	s	1	1	1	1	1			7:11	44.62764	-123.34933	AP4	In	2020-06-23	W. Douglas Robinson		If using any record(s) from this dataset in electronic or other published works, including other datasets, the record(s) are to be fully cited as: XXXXXXX
975	Western Tager	Piranga ludovicia	sw	25	s	0	0	1	1	1			7:11	44.62764	-123.34933	AP4	In	2020-06-23	W. Douglas Robinson		If using any record(s) from this dataset in electronic or other published works, including other datasets, the record(s) are to be fully cited as: XXXXXXX
976	Wilson's Warbler	Cardelli pusilla	n	40	s	1	1	1	1	1			7:11	44.62764	-123.34933	AP4	In	2020-06-23	W. Douglas Robinson		If using any record(s) from this dataset in electronic or other published works, including other datasets, the record(s) are to be fully cited as: XXXXXXX
977	Black-headed Grosbeak	Pheucticus melanocephalus	s	70	s	1	1	1	1	1			7:18	44.62875	-123.34827	AP4	In	2020-06-23	W. Douglas Robinson		If using any record(s) from this dataset in electronic or other published works, including other datasets, the record(s) are to be fully cited as: XXXXXXX
978	Black-headed Grosbeak	Pheucticus melanocephalus	w	38	s	1	1	1	1	1			7:18	44.62875	-123.34827	AP4	In	2020-06-23	W. Douglas Robinson		If using any record(s) from this dataset in electronic or other published works, including other datasets, the record(s) are to be fully cited as: XXXXXXX
979	Golden-crowned Kinglet	Regulus satrapa	w		s	1	1	0	0	0			7:18	44.62875	-123.34827	AP4	In	2020-06-23	W. Douglas Robinson		If using any record(s) from this dataset in electronic or other published works, including other datasets, the record(s) are to be fully cited as: XXXXXXX
980	Hutton's Vireo	Vireo huttoni	w	60	s	1	0	0	0	0			7:18	44.62875	-123.34827	AP4	In	2020-06-23	W. Douglas Robinson		If using any record(s) from this dataset in electronic or other published works, including other datasets, the record(s) are to be fully cited as: XXXXXXX
981	Orange-crowned Warbler	Leiothlypis celata	e	10	sc	1	1	1	1	1			7:18	44.62875	-123.34827	AP4	In	2020-06-23	W. Douglas Robinson		If using any record(s) from this dataset in electronic or other published works, including other datasets, the record(s) are to be fully cited as: XXXXXXX
982	Western Flycatcher	Empidox difficilis	n	40	c	1	1	0	1	1			7:18	44.62875	-123.34827	AP4	In	2020-06-23	W. Douglas Robinson		If using any record(s) from this dataset in electronic or other published works, including other datasets, the record(s) are to be fully cited as: XXXXXXX
983	Steller's Jay	Cyanocitta stelleri	w	45	c	0	0	0	1	1			7:18	44.62875	-123.34827	AP4	In	2020-06-23	W. Douglas Robinson		If using any record(s) from this dataset in electronic or other published works, including other datasets, the record(s) are to be fully cited as: XXXXXXX
984	Swainson's Thrush	Catharus ustulatus	n	30	c	0	1	1	0	0			7:18	44.62875	-123.34827	AP4	In	2020-06-23	W. Douglas Robinson		If using any record(s) from this dataset in electronic or other published works, including other datasets, the record(s) are to be fully cited as: XXXXXXX
985	Warbling Vireo	Vireo gilvus	e	55	s	1	1	1	1	1			7:18	44.62875	-123.34827	AP4	In	2020-06-23	W. Douglas Robinson		If using any record(s) from this dataset in electronic or other published works, including other datasets, the record(s) are to be fully cited as: XXXXXXX
986	Warbling Vireo	Vireo gilvus	w	45	s	0	1	1	1	1			7:18	44.62875	-123.34827	AP4	In	2020-06-23	W. Douglas Robinson		If using any record(s) from this dataset in electronic or other published works, including other datasets, the record(s) are to be fully cited as: XXXXXXX
987	Western Tager	Piranga ludovicia	se	120	s	0	1	1	1	1			7:18	44.62875	-123.34827	AP4	In	2020-06-23	W. Douglas Robinson		If using any record(s) from this dataset in electronic or other published works, including other datasets, the record(s) are to be fully cited as: XXXXXXX
988	Wilson's Warbler	Cardelli pusilla	s	7	c	1	1	1	1	1			7:18	44.62875	-123.34827	AP4	In	2020-06-23	W. Douglas Robinson		If using any record(s) from this dataset in electronic or other published works, including other datasets, the record(s) are to be fully cited as: XXXXXXX
989	Wilson's Warbler	Cardelli pusilla	ne	66	s	0	0	0	1	1			7:18	44.62875	-123.34827	AP4	In	2020-06-23	W. Douglas Robinson		If using any record(s) from this dataset in electronic or other published works, including other datasets, the record(s) are to be fully cited as: XXXXXXX
990	Black-headed Grosbeak	Pheucticus melanocephalus	s	70	s	1	0	1	1	1			7:23	44.62875	-123.34827	AP4	In	2020-06-23	W. Douglas Robinson		If using any record(s) from this dataset in electronic or other published works, including other datasets, the record(s) are to be fully cited as: XXXXXXX
991	Golden-crowned Kinglet	Regulus satrapa	w	25	c	0	0	0	1	1			7:23	44.62875	-123.34827	AP4	In	2020-06-23	W. Douglas Robinson		If using any record(s) from this dataset in electronic or other published works, including other datasets, the record(s) are to be fully cited as: XXXXXXX
992	Orange-crowned Warbler	Leiothlypis celata	e	10	sc	1	1	1	0	1			7:23	44.62875	-123.34827	AP4	In	2020-06-23	W. Douglas Robinson		If using any record(s) from this dataset in electronic or other published works, including other datasets, the record(s) are to be fully cited as: XXXXXXX
993	Western Flycatcher	Empidox difficilis	n	40	c	1	0	0	1	1			7:23	44.62875	-123.34827	AP4	In	2020-06-23	W. Douglas Robinson		If using any record(s) from this dataset in electronic or other published works, including other datasets, the record(s) are to be fully cited as: XXXXXXX
994	Pileated Woodpecker	Dryocopus pileatus	e	200	c	0	1	0	0	0			7:23	44.62875	-123.34827	AP4	In	2020-06-23	W. Douglas Robinson		If using any record(s) from this dataset in electronic or other published works, including other datasets, the record(s) are to be fully cited as: XXXXXXX
995	Swainson's Thrush	Catharus ustulatus	s	28	c	0	0	0	1	1			7:23	44.62875	-123.34827	AP4	In	2020-06-23	W. Douglas Robinson		If using any record(s) from this dataset in electronic or other published works, including other datasets, the record(s) are to be fully cited as: XXXXXXX
996	Warbling Vireo	Vireo gilvus	e	55	s	1	1	1	1	1			7:23	44.62875	-123.34827	AP4	In	2020-06-23	W. Douglas Robinson		If using any record(s) from this dataset in electronic or other published works, including other datasets, the record(s) are to be fully cited as: XXXXXXX
997	Warbling Vireo	Vireo gilvus	w	45	s	1	1	1	1	1			7:23	44.62875	-123.34827	AP4	In	2020-06-23	W. Douglas Robinson		If using any record(s) from this dataset in electronic or other published works, including other datasets, the record(s) are to be fully cited as: XXXXXXX
998	Western Tager	Piranga ludovicia	n	45	s	1	1	1	1	1			7:23	44.62875	-123.34827	AP4	In	2020-06-23	W. Douglas Robinson		If using any record(s) from this dataset in electronic or other published works, including other datasets, the record(s) are to be fully cited as: XXXXXXX
999	Wilson's Warbler	Cardelli pusilla	s	7	s	1	1	1	1	1			7:23	44.62875	-123.34827	AP4	In	2020-06-23	W. Douglas Robinson		If using any record(s) from this dataset in electronic or other published works, including other datasets, the record(s) are to be fully cited as: XXXXXXX
1000	Band-tailed Pigeon	Patagioes fasciata	n	75	s	0	0	1	1	0			7:30	44.62873	-123.34677	AP4	In	2020-06-23	W. Douglas Robinson		If using any record(s) from this dataset in electronic or other published works, including other datasets, the record(s) are to be fully cited as: XXXXXXX
1001	Dark-eyed Junco	Junco hyemalis	s	27	s	1	1	1	1	1			7:30	44.62873	-123.34677	AP4	In	2020-06-23	W. Douglas Robinson		If using any record(s) from this dataset in electronic or other published works, including other datasets, the record(s) are to be fully cited as: XXXXXXX
1002	Hermit Thrush	Catharus guttatus	ne	22	s	1	1	1	1	1			7:30	44.62873	-123.34677	AP4	In	2020-06-23	W. Douglas Robinson		If using any record(s) from this dataset in electronic or other published works, including other datasets, the record(s) are to be fully cited as: XXXXXXX
1003	Orange-crowned Warbler	Leiothlypis celata	sw	55	s	1	1	1	0	0			7:30	44.62873	-123.34677	AP4	In	2020-06-23	W. Douglas Robinson		If using any record(s) from this dataset in electronic or other published works, including other datasets, the record(s) are to be fully cited as: XXXXXXX
1004	Swainson's Thrush	Catharus ustulatus	e	21	c	0	0	1	0	0			7:30	44.62873	-123.34677	AP4	In	2020-06-23	W. Douglas Robinson		If using any record(s) from this dataset in electronic or other published works, including other datasets, the record(s) are to be fully cited as: XXXXXXX
1005	Warbling Vireo	Vireo gilvus	sw	70	s	1	1	0	1	1			7:30	44.62873	-123.34677	AP4	In	2020-06-23	W. Douglas Robinson		If using any record(s) from this dataset in electronic or other published works, including other datasets, the record(s) are to be fully cited as: XXXXXXX
1006	Western Tager	Piranga ludovicia	w	120	s	1	1	1	1	1			7:30	44.62873	-123.34677	AP4	In	2020-06-23	W. Douglas Robinson		If using any record(s) from this dataset in electronic or other published works, including other datasets, the record(s) are to be fully cited as: XXXXXXX
1007	American Goldfinch	Spinus tristis	e	12	cf	0	0	0	0	1			7:35	44.62873	-123.34677	AP4	In	2020-06-23	W. Douglas Robinson		If using any record(s) from this dataset in electronic or other published works, including other datasets, the record(s) are to be fully cited as: XXXXXXX
1008	Band-tailed Pigeon	Patagioes fasciata	n	75	s	0	0	0	1	1			7:35	44.62873	-123.34677	AP4	In	2020-06-23	W. Douglas Robinson		If using any record(s) from this dataset in electronic or other published works, including other datasets, the record(s) are to be fully cited as: XXXXXXX
1009	Barred Owl	Strix varia	w	50	c	0	0	0	0	1			7:35	44.62873	-123.34677	AP4	In	2020-06-23	W. Douglas Robinson		If using any record(s) from this dataset in electronic or other published works, including other datasets, the record(s) are to be fully cited as: XXXXXXX
1010	Cada Jay	Perisoreus cadensis	e	90	c	0	0	0	1	1			7:35	44.62873	-123.34677	AP4	In	2020-06-23	W. Douglas Robinson		If using any record(s) from this dataset in electronic or other published works, including other datasets, the record(s) are to be fully cited as: XXXXXXX
1011	Dark-eyed Junco	Junco hyemalis	s	17	sc	1	0	0	0	1			7:35	44.62873	-123.34677	AP4	In	2020-06-23	W. Douglas Robinson		If using any record(s) from this dataset in electronic or other published works, including other datasets, the record(s) are to be fully cited as: XXXXXXX
1012	Hermit Thrush	Catharus guttatus	ne	22	s	1	1	1	0	0			7:35	44.62873	-123.34677	AP4	In	2020-06-23	W. Douglas Robinson		If using any record(s) from this dataset in electronic or other published works, including other datasets, the record(s) are to be fully cited as: XXXXXXX
1013	Orange-crowned Warbler	Leiothlypis celata	w	15	s	0	0	0	0	1			7:35	44.62873	-123.34677	AP4	In	2020-06-23	W. Douglas Robinson		If using any record(s) from this dataset in electronic or other published works, including other datasets, the record(s) are to be fully cited as: XXXXXXX
1014	Pacific Wren	Troglodytes pacificus	sw	19	s	0	0	1	0	1			7:35	44.62873	-123.34677	AP4	In	2020-06-23	W. Douglas Robinson		If using any record(s) from this dataset in electronic or other published works, including other datasets, the record(s) are to be fully cited as: XXXXXXX
1015	Pine Siskin	Spinus pinus	e	50	cf	0	0	1	0	0			7:35	44.62873	-123.34677	AP4	In	2020-06-23	W. Douglas Robinson		If using any record(s) from this dataset in electronic or other published works, including other datasets, the record(s) are to be fully cited as: XXXXXXX
1016	Warbling Vireo	Vireo gilvus	sw	70	s	1	1	1	1	0			7:35	44.62873	-123.34677	AP4	In	2020-06-23	W. Douglas Robinson		If using any record(s) from this dataset in electronic or other published works, including other datasets, the record(s) are to be fully cited as: XXXXXXX
1017	Western Tager	Piranga ludovicia	w	120	s	0	0	0	1	0			7:35	44.62873	-123.34677	AP4	In	2020-06-23	W. Douglas Robinson		If using any record(s) from this dataset in electronic or other published works, including other datasets, the record(s) are to be fully cited as: XXXXXXX
1018	Brown Creeper	Certhia america	s	12	cs	1	1	1	0	1			7:43	44.62892	-123.34543	AP4	In	2020-06-23	W. Douglas Robinson		If using any record(s) from this dataset in electronic or other published works, including other datasets, the record(s) are to be fully cited as: XXXXXXX
1019	Cada Jay	Perisoreus cadensis	w	17	cv	1	0	0	1	1			7:43	44.62892	-123.34543	AP4	In	2020-06-23	W. Douglas Robinson		If using any record(s) from this dataset in electronic or other published works, including other datasets, the record(s) are to be fully cited as: XXXXXXX
1020	Cada Jay	Perisoreus cadensis	w	17	cv	1	0	0	1	1			7:43	44.62892	-123.34543	AP4	In	2020-06-23	W. Douglas Robinson		If using any record(s) from this dataset in electronic or other published works, including other datasets, the record(s) are to be fully cited as: XXXXXXX
1021	Dark-eyed Junco	Junco hyemalis	nw	16	s	1	1	0	0	0			7:43	44.62892	-123.34543	AP4	In	2020-06-23	W. Douglas Robinson		If using any record(s) from this dataset in electronic or other published works, including other datasets, the record(s) are to be fully cited as: XXXXXXX
1022	Hairy Woodpecker	Leuconotopicus villosus	nw	125	c	1	0	0	0	0			7:43	44.62892	-123.34543	AP4	In	2020-06-23	W. Douglas Robinson		If using any record(s) from this dataset in electronic or other published works, including other datasets, the record(s) are to be fully cited as: XXXXXXX
1023	Hermit Warbler	Setophaga occidentalis	nw	80	s	1	1	1	1	1			7:43	44.62892	-123.34543	AP4	In	2020-06-23	W. Douglas Robinson		If using any record(s) from this dataset in electronic or other published works, including other datasets, the record(s) are to be fully cited as: XXXXXXX
1024	Hermit Warbler	Setophaga occidentalis	e	37	s	0	0	1	1	1			7:43	44.62892	-123.34543	AP4	In	2020-06-23	W. Douglas Robinson		If using any record(s) from this dataset in electronic or other published works, including other datasets, the record(s) are to be fully cited as: XXXXXXX
1025	Hutton's Vireo	Vireo huttoni	nw	75	s	1	0	0	0	0			7:43	44.62892	-123.34543	AP4	In	2020-06-23	W. Douglas Robinson		If using any record(s) from this dataset in electronic or other published works, including other datasets, the record(s) are to be fully cited as: XXXXXXX
1026	Red-breasted Nuthatch	Sitta cadensis	n	40	c	1	1	0	0	0			7:43	44.62892	-123.34543	AP4	In	2020-06-23	W. Douglas Robinson		If using any record(s) from this dataset in electronic or other published works, including other datasets, the record(s) are to be fully cited as: XXXXXXX
1027	Steller's Jay	Cyanocitta stelleri	s	17	cv	0	1	1	1	1			7:43	44.62892	-123.34543	AP4	In	2020-06-23	W. Douglas Robinson		If using any record(s) from this dataset in electronic or other published works, including other datasets, the record(s) are to be fully cited as: XXXXXXX
1028	Warbling Vireo	Vireo gilvus	n	67	s	1	1	1	1	1			7:43	44.62892	-123.34543	AP4	In	2020-06-23	W. Douglas Robinson		If using any record(s) from this dataset in electronic or other published works, including other datasets, the record(s) are to be fully cited as: XXXXXXX
1029	Warbling Vireo	Vireo gilvus	sw	105	s	1	1	1	1	1			7:43	44.62892	-123.34543	AP4	In	2020-06-23	W. Douglas Robinson		If using any record(s) from this dataset in electronic or other published works, including other datasets, the record(s) are to be fully cited as: XXXXXXX
1030	Western Tager	Piranga ludovicia	n	100	s	1	1	1	0	0			7:43	44.62892	-123.34543	AP4	In	2020-06-23	W. Douglas Robinson		If using any record(s) from this dataset in electronic or other published works, including other datasets, the record(s) are to be fully cited as: XXXXXXX
1031	Wilson's Warbler	Cardelli pusilla	n	12	s	0	0	0	1	1			7:43	44.62892	-123.34543	AP4	In	2020-06-23	W. Douglas Robinson		If using any record(s) from this dataset in electronic or other published works, including other datasets, the record(s) are to be fully cited as: XXXXXXX
1032	Black-headed Grosbeak	Pheucticus melanocephalus	e	175	s	0	1	1	0	0			7:48	44.62892	-123.34543	AP4	In	2020-06-23	W. Douglas Robinson		If using any record(s) from this dataset in electronic or other published works, including other datasets, the record(s) are to be fully cited as: XXXXXXX
1033	Brown Creeper	Certhia america	n	12	s	1	1	0	0	0			7:48	44.62892	-123.34543	AP4	In	2020-06-23	W. Douglas Robinson		If using any record(s) from this dataset in electronic or other published works, including other datasets, the record(s) are to be fully cited as: XXXXXXX
1034	Cada Jay	Perisoreus cadensis	w	16	cv	1	1	1	1	1			7:48	44.62892	-123.34543	AP4	In	2020-06-23	W. Douglas Robinson		If using any record(s) from this dataset in electronic or other published works, including other datasets, the record(s) are to be fully cited as: XXXXXXX
1035	Dark-eyed Junco	Junco hyemalis	nw	15	s	0	1	1	1	1			7:48	44.62892	-123.34543	AP4	In	2020-06-23	W. Douglas Robinson		If using any record(s) from this dataset in electronic or other published works, including other datasets, the record(s) are to be fully cited as: XXXXXXX
1036	Hermit Warbler	Setophaga occidentalis	e	37	s	0	1	1	0	1			7:48	44.62892	-123.34543	AP4	In	2020-06-23	W. Douglas Robinson		If using any record(s) from this dataset in electronic or other published works, including other datasets, the record(s) are to be fully cited as: XXXXXXX
1037	Hermit Warbler	Setophaga occidentalis	nw	80	s	0	0	0	1	1			7:48	44.62892	-123.34543	AP4	In	2020-06-23	W. Douglas Robinson		If using any record(s) from this dataset in electronic or other published works, including other datasets, the record(s) are to be fully cited as: XXXXXXX
1038	Hutton's Vireo	Vireo huttoni	nw	70	s	1	1	0	0	0			7:48	44.62892	-123.34543	AP4	In	2020-06-23	W. Douglas Robinson		If using any record(s) from this dataset in electronic or other published works, including other datasets, the record(s) are to be fully cited as: XXXXXXX
1039	Pacific Wren	Troglodytes pacificus	e	70	s	0	0	1	1	0			7:48	44.62892	-123.34543	AP4	In	2020-06-23	W. Douglas Robinson		If using any record(s) from this dataset in electronic or other published works, including other datasets, the record(s) are to be fully cited as: XXXXXXX
1040	Steller's Jay	Cyanocitta stelleri	s	17	v	0	0	0	1	1			7:48	44.62892	-123.34543	AP4	In	2020-06-23	W. Douglas Robinson		If using any record(s) from this dataset in electronic or other published works, including other datasets, the record(s) are to be fully cited as: XXXXXXX
1041	Warbling Vireo	Vireo gilvus	nw	67	s	0	0	0	1	1			7:48	44.62892	-123.34543	AP4	In	2020-06-23	W. Douglas Robinson		If using any record(s) from this dataset in electronic or other published works, including other datasets, the record(s) are to be fully cited as: XXXXXXX
1042	Warbling Vireo	Vireo gilvus	n	30	s	0	0	0	1	1			7:48	44.62892	-123.34543	AP4	In	2020-06-23	W. Douglas Robinson		If using any record(s) from this dataset in electronic or other published works, including other datasets, the record(s) are to be fully cited as: XXXXXXX
1043	Western Tager	Piranga ludovicia	w	70	s	0	0	0	0	1			7:48	44.62892	-123.34543	AP4	In	2020-06-23	W. Douglas Robinson		If using any record(s) from this dataset in electronic or other published works, including other datasets, the record(s) are to be fully cited as: XXXXXXX
1044	Wilson's Warbler	Cardelli pusilla	n	12	s	1	1	1	1	0			7:48	44.62892	-123.34543	AP4	In	2020-06-23	W. Douglas Robinson		If using any record(s) from this dataset in electronic or other published works, including other datasets, the record(s) are to be fully cited as: XXXXXXX
1045	Wilson's Warbler	Cardelli pusilla	e	65	s	0	1	1	1	1			7:48	44.62892	-123.34543	AP4	In	2020-06-23	W. Douglas Robinson		If using any record(s) from this dataset in electronic or other published works, including other datasets, the record(s) are to be fully cited as: XXXXXXX
1046	Chestnut-backed Chickadee	Poecile rufescens	se	60	c	1	1	1	0	0			7:59	44.62894	-123.34449	AP4	In	2020-06-23	W. Douglas Robinson		If using any record(s) from this dataset in electronic or other published works, including other datasets, the record(s) are to be fully cited as: XXXXXXX
1047	Hermit Warbler	Setophaga occidentalis	e	15	s	1	1	0	1	0			7:59	44.62894	-123.34449	AP4	In	2020-06-23	W. Douglas Robinson		If using any record(s) from this dataset in electronic or other published works, including other datasets, the record(s) are to be fully cited as: XXXXXXX
1048	Orange-crowned Warbler	Leiothlypis celata	se	60	s	1	1	0	0	1			7:59	44.62894	-123.34449	AP4	In	2020-06-23	W. Douglas Robinson		If using any record(s) from this dataset in electronic or other published works, including other datasets, the record(s) are to be fully cited as: XXXXXXX
1049	Pacific Wren	Troglodytes pacificus	n	40	s	1	1	1	1	1			7:59	44.62894	-123.34449	AP4	In	2020-06-23	W. Douglas Robinson		If using any record(s) from this dataset in electronic or other published works, including other datasets, the record(s) are to be fully cited as: XXXXXXX
1050	Pacific Wren	Troglodytes pacificus	ne	110	s	1	1	1	1	1			7:59	44.62894	-123.34449	AP4	In	2020-06-23	W. Douglas Robinson		If using any record(s) from this dataset in electronic or other published works, including other datasets, the record(s) are to be fully cited as: XXXXXXX
1051	Western Flycatcher	Empidox difficilis	s	45	c	0	0	0	1	1			7:59	44.62894	-123.34449	AP4	In	2020-06-23	W. Douglas Robinson		If using any record(s) from this dataset in electronic or other published works, including other datasets, the record(s) are to be fully cited as: XXXXXXX
1052	Red-breasted Nuthatch	Sitta cadensis	e	22	c	1	1	0	1	1			7:59	44.62894	-123.34449	AP4	In	2020-06-23	W. Douglas Robinson		If using any record(s) from this dataset in electronic or other published works, including other datasets, the record(s) are to be fully cited as: XXXXXXX
1053	Brown Creeper	Certhia america	s	35	c	0	1	0	0	0			8:04	44.62894	-123.34449	AP4	In	2020-06-23	W. Douglas Robinson		If using any record(s) from this dataset in electronic or other published works, including other datasets, the record(s) are to be fully cited as: XXXXXXX
1054	Hermit Warbler	Setophaga occidentalis	s	60	s	1	1	1	1	1			8:04	44.62894	-123.34449	AP4	In	2020-06-23	W. Douglas Robinson		If using any record(s) from this dataset in electronic or other published works, including other datasets, the record(s) are to be fully cited as: XXXXXXX
1055	Hermit Warbler	Setophaga occidentalis	e	15	s	0	0	1	1	1			8:04	44.62894	-123.34449	AP4	In	2020-06-23	W. Douglas Robinson		If using any record(s) from this dataset in electronic or other published works, including other datasets, the record(s) are to be fully cited as: XXXXXXX
1056	Hutton's Vireo	Vireo huttoni	n	120	s	0	0	0	1	1			8:04	44.62894	-123.34449	AP4	In	2020-06-23	W. Douglas Robinson		If using any record(s) from this dataset in electronic or other published works, including other datasets, the record(s) are to be fully cited as: XXXXXXX
1057	Orange-crowned Warbler	Leiothlypis celata	se	60	s	0	0	0	1	0			8:04	44.62894	-123.34449	AP4	In	2020-06-23	W. Douglas Robinson		If using any record(s) from this dataset in electronic or other published works, including other datasets, the record(s) are to be fully cited as: XXXXXXX
1058	Pacific Wren	Troglodytes pacificus	n	40	s	0	1	1	1	1			8:04	44.62894	-123.34449	AP4	In	2020-06-23	W. Douglas Robinson		If using any record(s) from this dataset in electronic or other published works, including other datasets, the record(s) are to be fully cited as: XXXXXXX
1059	Pacific Wren	Troglodytes pacificus	ne	110	s	0	1	1	1	1			8:04	44.62894	-123.34449	AP4	In	2020-06-23	W. Douglas Robinson		If using any record(s) from this dataset in electronic or other published works, including other datasets, the record(s) are to be fully cited as: XXXXXXX
1060	Western Flycatcher	Empidox difficilis	s	45	c	1	1	1	1	1			8:04	44.62894	-123.34449	AP4	In	2020-06-23	W. Douglas Robinson		If using any record(s) from this dataset in electronic or other published works, including other datasets, the record(s) are to be fully cited as: XXXXXXX
1061	Western Flycatcher	Empidox difficilis	n	60	c	0	0	1	1	1			8:04	44.62894	-123.34449	AP4	In	2020-06-23	W. Douglas Robinson		If using any record(s) from this dataset in electronic or other published works, including other datasets, the record(s) are to be fully cited as: XXXXXXX
1062	Red-breasted Nuthatch	Sitta cadensis	e	22	c	1	0	0	0	0			8:04	44.62894	-123.34449	AP4	In	2020-06-23	W. Douglas Robinson		If using any record(s) from this dataset in electronic or other published works, including other datasets, the record(s) are to be fully cited as: XXXXXXX
1063	American Robin	Turdus migratorius	e	25	s	0	0	1	1	0			8:14	44.62889	-123.3466	AP4	In	2020-06-23	W. Douglas Robinson		If using any record(s) from this dataset in electronic or other published works, including other datasets, the record(s) are to be fully cited as: XXXXXXX
1064	Barred Owl	Strix varia	s	34	c	0	0	1	1	1			8:14	44.62889	-123.3466	AP4	In	2020-06-23	W. Douglas Robinson		If using any record(s) from this dataset in electronic or other published works, including other datasets, the record(s) are to be fully cited as: XXXXXXX
1065	Barred Owl	Strix varia	s	34	c	0	0	1	1	1			8:14	44.62889	-123.3466	AP4	In	2020-06-23	W. Douglas Robinson		If using any record(s) from this dataset in electronic or other published works, including other datasets, the record(s) are to be fully cited as: XXXXXXX
1066	Hermit Warbler	Setophaga occidentalis	ne	90	s	1	1	1	0	0			8:14	44.62889	-123.3466	AP4	In	2020-06-23	W. Douglas Robinson		If using any record(s) from this dataset in electronic or other published works, including other datasets, the record(s) are to be fully cited as: XXXXXXX
1067	Pine Siskin	Spinus pinus	n	10	cf	0	1	0	0	0			8:14	44.62889	-123.3466	AP4	In	2020-06-23	W. Douglas Robinson		If using any record(s) from this dataset in electronic or other published works, including other datasets, the record(s) are to be fully cited as: XXXXXXX
1068	Barred Owl	Strix varia	s	34	c	1	1	0	0	1			8:19	44.62889	-123.3466	AP4	In	2020-06-23	W. Douglas Robinson		If using any record(s) from this dataset in electronic or other published works, including other datasets, the record(s) are to be fully cited as: XXXXXXX
1069	Barred Owl	Strix varia	s	34	c	1	1	0	0	1			8:19	44.62889	-123.3466	AP4	In	2020-06-23	W. Douglas Robinson		If using any record(s) from this dataset in electronic or other published works, including other datasets, the record(s) are to be fully cited as: XXXXXXX
1070	Hermit Warbler	Setophaga occidentalis	ne	90	s	1	1	1	1	1			8:19	44.62889	-123.3466	AP4	In	2020-06-23	W. Douglas Robinson		If using any record(s) from this dataset in electronic or other published works, including other datasets, the record(s) are to be fully cited as: XXXXXXX
1071	Swainson's Thrush	Catharus ustulatus	e	40	s	1	1	1	1	1			8:19	44.62889	-123.3466	AP4	In	2020-06-23	W. Douglas Robinson		If using any record(s) from this dataset in electronic or other published works, including other datasets, the record(s) are to be fully cited as: XXXXXXX
1072	Hermit Warbler	Setophaga occidentalis	w	6	s	1	1	1	1	1			8:32	44.62974	-123.34785	AP4	Out	2020-06-23	W. Douglas Robinson		If using any record(s) from this dataset in electronic or other published works, including other datasets, the record(s) are to be fully cited as: XXXXXXX
1073	Western Flycatcher	Empidox difficilis	s	80	sc	0	0	1	1	1			8:32	44.62974	-123.34785	AP4	Out	2020-06-23	W. Douglas Robinson		If using any record(s) from this dataset in electronic or other published works, including other datasets, the record(s) are to be fully cited as: XXXXXXX
1074	Chestnut-backed Chickadee	Poecile rufescens	s	37	c	1	1	0	0	0			8:37	44.62974	-123.34785	AP4	Out	2020-06-23	W. Douglas Robinson		If using any record(s) from this dataset in electronic or other published works, including other datasets, the record(s) are to be fully cited as: XXXXXXX
1075	Hermit Warbler	Setophaga occidentalis	w	6	s	1	1	1	1	1			8:37	44.62974	-123.34785	AP4	Out	2020-06-23	W. Douglas Robinson		If using any record(s) from this dataset in electronic or other published works, including other datasets, the record(s) are to be fully cited as: XXXXXXX
1076	Hermit Warbler	Setophaga occidentalis	n	105	s	0	1	0	1	1			8:37	44.62974	-123.34785	AP4	Out	2020-06-23	W. Douglas Robinson		If using any record(s) from this dataset in electronic or other published works, including other datasets, the record(s) are to be fully cited as: XXXXXXX
1077	Western Flycatcher	Empidox difficilis	s	80	c	1	1	1	0	0			8:37	44.62974	-123.34785	AP4	Out	2020-06-23	W. Douglas Robinson		If using any record(s) from this dataset in electronic or other published works, including other datasets, the record(s) are to be fully cited as: XXXXXXX
1078	Warbling Vireo	Vireo gilvus	s	75	s	0	1	1	1	1			8:37	44.62974	-123.34785	AP4	Out	2020-06-23	W. Douglas Robinson		If using any record(s) from this dataset in electronic or other published works, including other datasets, the record(s) are to be fully cited as: XXXXXXX
1079	Hermit Thrush	Catharus guttatus	sw	47	s	1	0	0	0	1			8:46	44.6298	-123.34926	AP4	Out	2020-06-23	W. Douglas Robinson		If using any record(s) from this dataset in electronic or other published works, including other datasets, the record(s) are to be fully cited as: XXXXXXX
1080	Pacific Wren	Troglodytes pacificus	s	60	s	0	0	1	1	1			8:46	44.6298	-123.34926	AP4	Out	2020-06-23	W. Douglas Robinson		If using any record(s) from this dataset in electronic or other published works, including other datasets, the record(s) are to be fully cited as: XXXXXXX
1081	Western Flycatcher	Empidox difficilis	w	23	c	1	1	1	1	1			8:46	44.6298	-123.34926	AP4	Out	2020-06-23	W. Douglas Robinson		If using any record(s) from this dataset in electronic or other published works, including other datasets, the record(s) are to be fully cited as: XXXXXXX
1082	Warbling Vireo	Vireo gilvus	e	90	s	1	1	1	1	1			8:46	44.6298	-123.34926	AP4	Out	2020-06-23	W. Douglas Robinson		If using any record(s) from this dataset in electronic or other published works, including other datasets, the record(s) are to be fully cited as: XXXXXXX
1083	Wilson's Warbler	Cardelli pusilla	e	85	s	1	1	1	1	1			8:46	44.6298	-123.34926	AP4	Out	2020-06-23	W. Douglas Robinson		If using any record(s) from this dataset in electronic or other published works, including other datasets, the record(s) are to be fully cited as: XXXXXXX
1084	Wilson's Warbler	Cardelli pusilla	w	70	s	1	1	1	1	1			8:46	44.6298	-123.34926	AP4	Out	2020-06-23	W. Douglas Robinson		If using any record(s) from this dataset in electronic or other published works, including other datasets, the record(s) are to be fully cited as: XXXXXXX
1085	Wilson's Warbler	Cardelli pusilla	sw	52	s	1	1	1	1	1			8:46	44.6298	-123.34926	AP4	Out	2020-06-23	W. Douglas Robinson		If using any record(s) from this dataset in electronic or other published works, including other datasets, the record(s) are to be fully cited as: XXXXXXX
1086	Golden-crowned Kinglet	Regulus satrapa	sw	40	s	0	0	1	1	1			8:51	44.6298	-123.34926	AP4	Out	2020-06-23	W. Douglas Robinson		If using any record(s) from this dataset in electronic or other published works, including other datasets, the record(s) are to be fully cited as: XXXXXXX
1087	Hermit Warbler	Setophaga occidentalis	w	80	s	0	0	0	0	1			8:51	44.6298	-123.34926	AP4	Out	2020-06-23	W. Douglas Robinson		If using any record(s) from this dataset in electronic or other published works, including other datasets, the record(s) are to be fully cited as: XXXXXXX
1088	Pacific Wren	Troglodytes pacificus	s	16	s	0	1	1	1	1			8:51	44.6298	-123.34926	AP4	Out	2020-06-23	W. Douglas Robinson		If using any record(s) from this dataset in electronic or other published works, including other datasets, the record(s) are to be fully cited as: XXXXXXX
1089	Western Flycatcher	Empidox difficilis	e	110	c	1	1	0	0	0			8:51	44.6298	-123.34926	AP4	Out	2020-06-23	W. Douglas Robinson		If using any record(s) from this dataset in electronic or other published works, including other datasets, the record(s) are to be fully cited as: XXXXXXX
1090	Warbling Vireo	Vireo gilvus	e	90	s	1	1	1	1	1			8:51	44.6298	-123.34926	AP4	Out	2020-06-23	W. Douglas Robinson		If using any record(s) from this dataset in electronic or other published works, including other datasets, the record(s) are to be fully cited as: XXXXXXX
1091	Wilson's Warbler	Cardelli pusilla	e	85	s	1	1	1	0	1			8:51	44.6298	-123.34926	AP4	Out	2020-06-23	W. Douglas Robinson		If using any record(s) from this dataset in electronic or other published works, including other datasets, the record(s) are to be fully cited as: XXXXXXX
1092	Wilson's Warbler	Cardelli pusilla	w	70	s	1	1	1	1	0			8:51	44.6298	-123.34926	AP4	Out	2020-06-23	W. Douglas Robinson		If using any record(s) from this dataset in electronic or other published works, including other datasets, the record(s) are to be fully cited as: XXXXXXX
1093	Wilson's Warbler	Cardelli pusilla	sw	52	s	1	1	1	1	0			8:51	44.6298	-123.34926	AP4	Out	2020-06-23	W. Douglas Robinson		If using any record(s) from this dataset in electronic or other published works, including other datasets, the record(s) are to be fully cited as: XXXXXXX
1094	Brown Creeper	Certhia america	w	35	c	1	0	0	0	0			8:58	44.62895	-123.35046	AP4	In	2020-06-23	W. Douglas Robinson		If using any record(s) from this dataset in electronic or other published works, including other datasets, the record(s) are to be fully cited as: XXXXXXX
1095	Hermit Thrush	Catharus guttatus	sw	48	s	1	1	1	0	0			8:58	44.62895	-123.35046	AP4	In	2020-06-23	W. Douglas Robinson		If using any record(s) from this dataset in electronic or other published works, including other datasets, the record(s) are to be fully cited as: XXXXXXX
1096	Hermit Thrush	Catharus guttatus	s	55	s	1	1	1	1	1			8:58	44.62895	-123.35046	AP4	In	2020-06-23	W. Douglas Robinson		If using any record(s) from this dataset in electronic or other published works, including other datasets, the record(s) are to be fully cited as: XXXXXXX
1097	Hermit Warbler	Setophaga occidentalis	w	8	s	1	1	1	1	1			8:58	44.62895	-123.35046	AP4	In	2020-06-23	W. Douglas Robinson		If using any record(s) from this dataset in electronic or other published works, including other datasets, the record(s) are to be fully cited as: XXXXXXX
1098	Hutton's Vireo	Vireo huttoni	e	85	s	0	0	1	1	1			8:58	44.62895	-123.35046	AP4	In	2020-06-23	W. Douglas Robinson		If using any record(s) from this dataset in electronic or other published works, including other datasets, the record(s) are to be fully cited as: XXXXXXX
1099	Pacific Wren	Troglodytes pacificus	s	70	s	0	0	0	1	1			8:58	44.62895	-123.35046	AP4	In	2020-06-23	W. Douglas Robinson		If using any record(s) from this dataset in electronic or other published works, including other datasets, the record(s) are to be fully cited as: XXXXXXX
1100	Western Flycatcher	Empidox difficilis	nw	40	c	1	1	1	0	0			8:58	44.62895	-123.35046	AP4	In	2020-06-23	W. Douglas Robinson		If using any record(s) from this dataset in electronic or other published works, including other datasets, the record(s) are to be fully cited as: XXXXXXX
1101	Pileated Woodpecker	Dryocopus pileatus	e	300	sd	0	0	0	1	1			8:58	44.62895	-123.35046	AP4	In	2020-06-23	W. Douglas Robinson		If using any record(s) from this dataset in electronic or other published works, including other datasets, the record(s) are to be fully cited as: XXXXXXX
1102	Red-breasted Nuthatch	Sitta cadensis	s	11	c	0	0	1	0	1			8:58	44.62895	-123.35046	AP4	In	2020-06-23	W. Douglas Robinson		If using any record(s) from this dataset in electronic or other published works, including other datasets, the record(s) are to be fully cited as: XXXXXXX
1103	Swainson's Thrush	Catharus ustulatus	w	52	s	0	0	0	1	1			8:58	44.62895	-123.35046	AP4	In	2020-06-23	W. Douglas Robinson		If using any record(s) from this dataset in electronic or other published works, including other datasets, the record(s) are to be fully cited as: XXXXXXX
1104	Turkey Vulture	Cathartes aura	e	100	vf	0	0	0	1	0			8:58	44.62895	-123.35046	AP4	In	2020-06-23	W. Douglas Robinson		If using any record(s) from this dataset in electronic or other published works, including other datasets, the record(s) are to be fully cited as: XXXXXXX
1105	Western Tager	Piranga ludovicia	nw	20	s	0	0	1	0	0			8:58	44.62895	-123.35046	AP4	In	2020-06-23	W. Douglas Robinson		If using any record(s) from this dataset in electronic or other published works, including other datasets, the record(s) are to be fully cited as: XXXXXXX
1106	Wilson's Warbler	Cardelli pusilla	e	32	s	1	1	1	1	1			8:58	44.62895	-123.35046	AP4	In	2020-06-23	W. Douglas Robinson		If using any record(s) from this dataset in electronic or other published works, including other datasets, the record(s) are to be fully cited as: XXXXXXX
1107	Hermit Thrush	Catharus guttatus	s	60	s	1	1	0	1	1			9:03	44.62895	-123.35046	AP4	In	2020-06-23	W. Douglas Robinson		If using any record(s) from this dataset in electronic or other published works, including other datasets, the record(s) are to be fully cited as: XXXXXXX
1108	Hermit Warbler	Setophaga occidentalis	e	10	sc	1	1	1	1	1			9:03	44.62895	-123.35046	AP4	In	2020-06-23	W. Douglas Robinson		If using any record(s) from this dataset in electronic or other published works, including other datasets, the record(s) are to be fully cited as: XXXXXXX
1109	Hutton's Vireo	Vireo huttoni	sw	45	s	0	1	1	1	1			9:03	44.62895	-123.35046	AP4	In	2020-06-23	W. Douglas Robinson		If using any record(s) from this dataset in electronic or other published works, including other datasets, the record(s) are to be fully cited as: XXXXXXX
1110	Pacific Wren	Troglodytes pacificus	s	70	s	0	1	1	1	0			9:03	44.62895	-123.35046	AP4	In	2020-06-23	W. Douglas Robinson		If using any record(s) from this dataset in electronic or other published works, including other datasets, the record(s) are to be fully cited as: XXXXXXX
1111	Western Flycatcher	Empidox difficilis	nw	40	c	1	1	1	1	0			9:03	44.62895	-123.35046	AP4	In	2020-06-23	W. Douglas Robinson		If using any record(s) from this dataset in electronic or other published works, including other datasets, the record(s) are to be fully cited as: XXXXXXX
1112	Western Flycatcher	Empidox difficilis	se	13	c	0	1	1	1	0			9:03	44.62895	-123.35046	AP4	In	2020-06-23	W. Douglas Robinson		If using any record(s) from this dataset in electronic or other published works, including other datasets, the record(s) are to be fully cited as: XXXXXXX
1113	Pileated Woodpecker	Dryocopus pileatus	e	300	d	0	0	0	1	1			9:03	44.62895	-123.35046	AP4	In	2020-06-23	W. Douglas Robinson		If using any record(s) from this dataset in electronic or other published works, including other datasets, the record(s) are to be fully cited as: XXXXXXX
1114	Red-breasted Nuthatch	Sitta cadensis	s	11	c	1	0	0	0	1			9:03	44.62895	-123.35046	AP4	In	2020-06-23	W. Douglas Robinson		If using any record(s) from this dataset in electronic or other published works, including other datasets, the record(s) are to be fully cited as: XXXXXXX
1115	Swainson's Thrush	Catharus ustulatus	w	52	s	1	1	0	1	1			9:03	44.62895	-123.35046	AP4	In	2020-06-23	W. Douglas Robinson		If using any record(s) from this dataset in electronic or other published works, including other datasets, the record(s) are to be fully cited as: XXXXXXX
1116	Warbling Vireo	Vireo gilvus	e	45	s	0	0	0	0	1			9:03	44.62895	-123.35046	AP4	In	2020-06-23	W. Douglas Robinson		If using any record(s) from this dataset in electronic or other published works, including other datasets, the record(s) are to be fully cited as: XXXXXXX
1117	Wilson's Warbler	Cardelli pusilla	e	32	s	1	1	1	1	1			9:03	44.62895	-123.35046	AP4	In	2020-06-23	W. Douglas Robinson		If using any record(s) from this dataset in electronic or other published works, including other datasets, the record(s) are to be fully cited as: XXXXXXX
1118	Wilson's Warbler	Cardelli pusilla	w	16	s	0	0	0	0	1			9:03	44.62895	-123.35046	AP4	In	2020-06-23	W. Douglas Robinson		If using any record(s) from this dataset in electronic or other published works, including other datasets, the record(s) are to be fully cited as: XXXXXXX
1119	Hermit Thrush	Catharus guttatus	se	35	s	1	1	0	0	0			9:09	44.62808	-123.35148	AP4	In	2020-06-23	W. Douglas Robinson		If using any record(s) from this dataset in electronic or other published works, including other datasets, the record(s) are to be fully cited as: XXXXXXX
1120	Hermit Warbler	Setophaga occidentalis	e	30	s	1	1	1	1	1			9:09	44.62808	-123.35148	AP4	In	2020-06-23	W. Douglas Robinson		If using any record(s) from this dataset in electronic or other published works, including other datasets, the record(s) are to be fully cited as: XXXXXXX
1121	Hermit Warbler	Setophaga occidentalis	w	55	s	1	1	1	1	1			9:09	44.62808	-123.35148	AP4	In	2020-06-23	W. Douglas Robinson		If using any record(s) from this dataset in electronic or other published works, including other datasets, the record(s) are to be fully cited as: XXXXXXX
1122	Hutton's Vireo	Vireo huttoni	n	105	s	1	1	1	1	1			9:09	44.62808	-123.35148	AP4	In	2020-06-23	W. Douglas Robinson		If using any record(s) from this dataset in electronic or other published works, including other datasets, the record(s) are to be fully cited as: XXXXXXX
1123	Purple Finch	Haemorhous purpureus	ne	75	s	1	0	0	0	0			9:09	44.62808	-123.35148	AP4	In	2020-06-23	W. Douglas Robinson		If using any record(s) from this dataset in electronic or other published works, including other datasets, the record(s) are to be fully cited as: XXXXXXX
1124	Varied Thrush	Ixoreus evius	se	33	s	1	1	0	0	0			9:09	44.62808	-123.35148	AP4	In	2020-06-23	W. Douglas Robinson		If using any record(s) from this dataset in electronic or other published works, including other datasets, the record(s) are to be fully cited as: XXXXXXX
1125	Warbling Vireo	Vireo gilvus	ne	70	s	1	1	1	1	1			9:09	44.62808	-123.35148	AP4	In	2020-06-23	W. Douglas Robinson		If using any record(s) from this dataset in electronic or other published works, including other datasets, the record(s) are to be fully cited as: XXXXXXX
1126	Wilson's Warbler	Cardelli pusilla	e	70	s	1	1	1	1	1			9:09	44.62808	-123.35148	AP4	In	2020-06-23	W. Douglas Robinson		If using any record(s) from this dataset in electronic or other published works, including other datasets, the record(s) are to be fully cited as: XXXXXXX
1127	Band-tailed Pigeon	Patagioes fasciata	nw	150	s	0	0	0	1	1			9:14	44.62808	-123.35148	AP4	In	2020-06-23	W. Douglas Robinson		If using any record(s) from this dataset in electronic or other published works, including other datasets, the record(s) are to be fully cited as: XXXXXXX
1128	Golden-crowned Kinglet	Regulus satrapa	e	25	s	1	1	1	1	1			9:14	44.62808	-123.35148	AP4	In	2020-06-23	W. Douglas Robinson		If using any record(s) from this dataset in electronic or other published works, including other datasets, the record(s) are to be fully cited as: XXXXXXX
1129	Hermit Thrush	Catharus guttatus	s	75	s	1	1	1	1	1			9:14	44.62808	-123.35148	AP4	In	2020-06-23	W. Douglas Robinson		If using any record(s) from this dataset in electronic or other published works, including other datasets, the record(s) are to be fully cited as: XXXXXXX
1130	Hermit Warbler	Setophaga occidentalis	e	30	s	1	1	1	1	1			9:14	44.62808	-123.35148	AP4	In	2020-06-23	W. Douglas Robinson		If using any record(s) from this dataset in electronic or other published works, including other datasets, the record(s) are to be fully cited as: XXXXXXX
1131	Hermit Warbler	Setophaga occidentalis	w	55	s	1	1	1	1	1			9:14	44.62808	-123.35148	AP4	In	2020-06-23	W. Douglas Robinson		If using any record(s) from this dataset in electronic or other published works, including other datasets, the record(s) are to be fully cited as: XXXXXXX
1132	Hutton's Vireo	Vireo huttoni	n	95	s	0	0	1	1	0			9:14	44.62808	-123.35148	AP4	In	2020-06-23	W. Douglas Robinson		If using any record(s) from this dataset in electronic or other published works, including other datasets, the record(s) are to be fully cited as: XXXXXXX
1133	Warbling Vireo	Vireo gilvus	ne	70	s	1	1	1	1	1			9:14	44.62808	-123.35148	AP4	In	2020-06-23	W. Douglas Robinson		If using any record(s) from this dataset in electronic or other published works, including other datasets, the record(s) are to be fully cited as: XXXXXXX
1134	Wilson's Warbler	Cardelli pusilla	ne	70	s	1	1	1	1	1			9:14	44.62808	-123.35148	AP4	In	2020-06-23	W. Douglas Robinson		If using any record(s) from this dataset in electronic or other published works, including other datasets, the record(s) are to be fully cited as: XXXXXXX
1135	American Robin	Turdus migratorius	se	60	s	0	0	1	1	1			9:21	44.62821	-123.35345	AP4	Out	2020-06-23	W. Douglas Robinson		If using any record(s) from this dataset in electronic or other published works, including other datasets, the record(s) are to be fully cited as: XXXXXXX
1136	Black-headed Grosbeak	Pheucticus melanocephalus	ne	70	s	1	1	1	1	1			9:21	44.62821	-123.35345	AP4	Out	2020-06-23	W. Douglas Robinson		If using any record(s) from this dataset in electronic or other published works, including other datasets, the record(s) are to be fully cited as: XXXXXXX
1137	Hermit Thrush	Catharus guttatus	s	5	vs	1	1	1	0	1			9:21	44.62821	-123.35345	AP4	Out	2020-06-23	W. Douglas Robinson		If using any record(s) from this dataset in electronic or other published works, including other datasets, the record(s) are to be fully cited as: XXXXXXX
1138	Hermit Thrush	Catharus guttatus	w	40	s	1	1	1	1	1			9:21	44.62821	-123.35345	AP4	Out	2020-06-23	W. Douglas Robinson		If using any record(s) from this dataset in electronic or other published works, including other datasets, the record(s) are to be fully cited as: XXXXXXX
1139	Hermit Warbler	Setophaga occidentalis	sw	90	s	0	0	1	0	0			9:21	44.62821	-123.35345	AP4	Out	2020-06-23	W. Douglas Robinson		If using any record(s) from this dataset in electronic or other published works, including other datasets, the record(s) are to be fully cited as: XXXXXXX
1140	Pacific Wren	Troglodytes pacificus	e	13	sv	1	1	0	0	0			9:21	44.62821	-123.35345	AP4	Out	2020-06-23	W. Douglas Robinson		If using any record(s) from this dataset in electronic or other published works, including other datasets, the record(s) are to be fully cited as: XXXXXXX
1141	Warbling Vireo	Vireo gilvus	e	12	s	1	1	1	1	1			9:21	44.62821	-123.35345	AP4	Out	2020-06-23	W. Douglas Robinson		If using any record(s) from this dataset in electronic or other published works, including other datasets, the record(s) are to be fully cited as: XXXXXXX
1142	Warbling Vireo	Vireo gilvus	s	85	s	1	1	1	1	1			9:21	44.62821	-123.35345	AP4	Out	2020-06-23	W. Douglas Robinson		If using any record(s) from this dataset in electronic or other published works, including other datasets, the record(s) are to be fully cited as: XXXXXXX
1143	Western Tager	Piranga ludovicia	w	35	s	0	0	0	1	1			9:21	44.62821	-123.35345	AP4	Out	2020-06-23	W. Douglas Robinson		If using any record(s) from this dataset in electronic or other published works, including other datasets, the record(s) are to be fully cited as: XXXXXXX
1144	American Robin	Turdus migratorius	s	40	s	1	1	1	0	0			9:26	44.62821	-123.35345	AP4	Out	2020-06-23	W. Douglas Robinson		If using any record(s) from this dataset in electronic or other published works, including other datasets, the record(s) are to be fully cited as: XXXXXXX
1145	Black-headed Grosbeak	Pheucticus melanocephalus	ne	95	s	1	1	1	0	0			9:26	44.62821	-123.35345	AP4	Out	2020-06-23	W. Douglas Robinson		If using any record(s) from this dataset in electronic or other published works, including other datasets, the record(s) are to be fully cited as: XXXXXXX
1146	Hermit Thrush	Catharus guttatus	w	19	s	1	1	1	1	1			9:26	44.62821	-123.35345	AP4	Out	2020-06-23	W. Douglas Robinson		If using any record(s) from this dataset in electronic or other published works, including other datasets, the record(s) are to be fully cited as: XXXXXXX
1147	Hermit Warbler	Setophaga occidentalis	sw	90	s	0	1	1	0	0			9:26	44.62821	-123.35345	AP4	Out	2020-06-23	W. Douglas Robinson		If using any record(s) from this dataset in electronic or other published works, including other datasets, the record(s) are to be fully cited as: XXXXXXX
1148	Warbling Vireo	Vireo gilvus	e	12	s	1	1	1	1	1			9:26	44.62821	-123.35345	AP4	Out	2020-06-23	W. Douglas Robinson		If using any record(s) from this dataset in electronic or other published works, including other datasets, the record(s) are to be fully cited as: XXXXXXX
1149	Warbling Vireo	Vireo gilvus	s	85	s	1	1	1	1	1			9:26	44.62821	-123.35345	AP4	Out	2020-06-23	W. Douglas Robinson		If using any record(s) from this dataset in electronic or other published works, including other datasets, the record(s) are to be fully cited as: XXXXXXX
1150	Western Tager	Piranga ludovicia	w	35	s	0	1	1	1	1			9:26	44.62821	-123.35345	AP4	Out	2020-06-23	W. Douglas Robinson		If using any record(s) from this dataset in electronic or other published works, including other datasets, the record(s) are to be fully cited as: XXXXXXX
1151	American Robin	Turdus migratorius	ne	45	s	0	0	0	0	1			9:32	44.62819	-123.35493	AP4	Out	2020-06-23	W. Douglas Robinson		If using any record(s) from this dataset in electronic or other published works, including other datasets, the record(s) are to be fully cited as: XXXXXXX
1152	MacGillivray's Warbler	Geothlypis tolmiei	se	12	s	0	1	1	1	1			9:32	44.62819	-123.35493	AP4	Out	2020-06-23	W. Douglas Robinson		If using any record(s) from this dataset in electronic or other published works, including other datasets, the record(s) are to be fully cited as: XXXXXXX
1153	Orange-crowned Warbler	Leiothlypis celata	e	16	s	1	1	1	1	1			9:32	44.62819	-123.35493	AP4	Out	2020-06-23	W. Douglas Robinson		If using any record(s) from this dataset in electronic or other published works, including other datasets, the record(s) are to be fully cited as: XXXXXXX
1154	Warbling Vireo	Vireo gilvus	e	32	s	1	1	1	1	1			9:32	44.62819	-123.35493	AP4	Out	2020-06-23	W. Douglas Robinson		If using any record(s) from this dataset in electronic or other published works, including other datasets, the record(s) are to be fully cited as: XXXXXXX
1155	Western Tager	Piranga ludovicia	e	17	s	1	1	1	1	1			9:32	44.62819	-123.35493	AP4	Out	2020-06-23	W. Douglas Robinson		If using any record(s) from this dataset in electronic or other published works, including other datasets, the record(s) are to be fully cited as: XXXXXXX
1156	Wilson's Warbler	Cardelli pusilla	e	5	v	0	0	1	0	0			9:32	44.62819	-123.35493	AP4	Out	2020-06-23	W. Douglas Robinson		If using any record(s) from this dataset in electronic or other published works, including other datasets, the record(s) are to be fully cited as: XXXXXXX
1157	American Robin	Turdus migratorius	ne	45	s	0	1	0	0	0			9:37	44.62819	-123.35493	AP4	Out	2020-06-23	W. Douglas Robinson		If using any record(s) from this dataset in electronic or other published works, including other datasets, the record(s) are to be fully cited as: XXXXXXX
1158	Hermit Warbler	Setophaga occidentalis	sw	65	s	1	0	0	0	0			9:37	44.62819	-123.35493	AP4	Out	2020-06-23	W. Douglas Robinson		If using any record(s) from this dataset in electronic or other published works, including other datasets, the record(s) are to be fully cited as: XXXXXXX
1159	MacGillivray's Warbler	Geothlypis tolmiei	se	12	s	1	1	1	1	1			9:37	44.62819	-123.35493	AP4	Out	2020-06-23	W. Douglas Robinson		If using any record(s) from this dataset in electronic or other published works, including other datasets, the record(s) are to be fully cited as: XXXXXXX
1160	Orange-crowned Warbler	Leiothlypis celata	e	16	s	1	1	1	1	1			9:37	44.62819	-123.35493	AP4	Out	2020-06-23	W. Douglas Robinson		If using any record(s) from this dataset in electronic or other published works, including other datasets, the record(s) are to be fully cited as: XXXXXXX
1161	Red-breasted Nuthatch	Sitta cadensis	e	31	c	0	1	0	0	0			9:37	44.62819	-123.35493	AP4	Out	2020-06-23	W. Douglas Robinson		If using any record(s) from this dataset in electronic or other published works, including other datasets, the record(s) are to be fully cited as: XXXXXXX
1162	Warbling Vireo	Vireo gilvus	e	32	s	1	1	1	1	1			9:37	44.62819	-123.35493	AP4	Out	2020-06-23	W. Douglas Robinson		If using any record(s) from this dataset in electronic or other published works, including other datasets, the record(s) are to be fully cited as: XXXXXXX
1163	Warbling Vireo	Vireo gilvus	e	45	s	1	1	1	1	0			9:37	44.62819	-123.35493	AP4	Out	2020-06-23	W. Douglas Robinson		If using any record(s) from this dataset in electronic or other published works, including other datasets, the record(s) are to be fully cited as: XXXXXXX
1164	Western Tager	Piranga ludovicia	e	17	s	1	1	1	1	1			9:37	44.62819	-123.35493	AP4	Out	2020-06-23	W. Douglas Robinson		If using any record(s) from this dataset in electronic or other published works, including other datasets, the record(s) are to be fully cited as: XXXXXXX
1165	Wilson's Warbler	Cardelli pusilla	w	27	s	1	1	1	1	1			9:37	44.62819	-123.35493	AP4	Out	2020-06-23	W. Douglas Robinson		If using any record(s) from this dataset in electronic or other published works, including other datasets, the record(s) are to be fully cited as: XXXXXXX
1166	Hermit Thrush	Catharus guttatus	w	90	s	1	1	1	1	1			5:06	44.53051	-123.54488	AP9	Out	2020-06-24	W. Douglas Robinson		If using any record(s) from this dataset in electronic or other published works, including other datasets, the record(s) are to be fully cited as: XXXXXXX
1167	Hermit Warbler	Setophaga occidentalis	n	25	s	0	1	1	1	1			5:06	44.53051	-123.54488	AP9	Out	2020-06-24	W. Douglas Robinson		If using any record(s) from this dataset in electronic or other published works, including other datasets, the record(s) are to be fully cited as: XXXXXXX
1168	Pacific Wren	Troglodytes pacificus	s	75	s	1	1	1	1	1			5:06	44.53051	-123.54488	AP9	Out	2020-06-24	W. Douglas Robinson		If using any record(s) from this dataset in electronic or other published works, including other datasets, the record(s) are to be fully cited as: XXXXXXX
1169	Pacific Wren	Troglodytes pacificus	n	30	s	0	0	1	1	1			5:06	44.53051	-123.54488	AP9	Out	2020-06-24	W. Douglas Robinson		If using any record(s) from this dataset in electronic or other published works, including other datasets, the record(s) are to be fully cited as: XXXXXXX
1170	Western Flycatcher	Empidox difficilis	sw	35	s	1	1	1	1	1			5:06	44.53051	-123.54488	AP9	Out	2020-06-24	W. Douglas Robinson		If using any record(s) from this dataset in electronic or other published works, including other datasets, the record(s) are to be fully cited as: XXXXXXX
1171	Swainson's Thrush	Catharus ustulatus	w	80	s	1	1	1	1	1			5:06	44.53051	-123.54488	AP9	Out	2020-06-24	W. Douglas Robinson		If using any record(s) from this dataset in electronic or other published works, including other datasets, the record(s) are to be fully cited as: XXXXXXX
1172	Swainson's Thrush	Catharus ustulatus	e	65	s	1	1	1	1	1			5:06	44.53051	-123.54488	AP9	Out	2020-06-24	W. Douglas Robinson		If using any record(s) from this dataset in electronic or other published works, including other datasets, the record(s) are to be fully cited as: XXXXXXX
1173	Varied Thrush	Ixoreus evius	w	95	s	1	1	1	1	1			5:06	44.53051	-123.54488	AP9	Out	2020-06-24	W. Douglas Robinson		If using any record(s) from this dataset in electronic or other published works, including other datasets, the record(s) are to be fully cited as: XXXXXXX
1174	Warbling Vireo	Vireo gilvus	se	55	s	0	0	1	1	1			5:06	44.53051	-123.54488	AP9	Out	2020-06-24	W. Douglas Robinson		If using any record(s) from this dataset in electronic or other published works, including other datasets, the record(s) are to be fully cited as: XXXXXXX
1175	Evening Grosbeak	Coccothraustes vespertinus	e	150	cf	0	0	0	0	1			5:11	44.53051	-123.54488	AP9	Out	2020-06-24	W. Douglas Robinson		If using any record(s) from this dataset in electronic or other published works, including other datasets, the record(s) are to be fully cited as: XXXXXXX
1176	Hermit Thrush	Catharus guttatus	w	90	s	1	1	1	1	1			5:11	44.53051	-123.54488	AP9	Out	2020-06-24	W. Douglas Robinson		If using any record(s) from this dataset in electronic or other published works, including other datasets, the record(s) are to be fully cited as: XXXXXXX
1177	Hermit Warbler	Setophaga occidentalis	n	25	s	1	1	1	1	0			5:11	44.53051	-123.54488	AP9	Out	2020-06-24	W. Douglas Robinson		If using any record(s) from this dataset in electronic or other published works, including other datasets, the record(s) are to be fully cited as: XXXXXXX
1178	Pacific Wren	Troglodytes pacificus	s	75	s	1	1	1	1	1			5:11	44.53051	-123.54488	AP9	Out	2020-06-24	W. Douglas Robinson		If using any record(s) from this dataset in electronic or other published works, including other datasets, the record(s) are to be fully cited as: XXXXXXX
1179	Pacific Wren	Troglodytes pacificus	n	30	s	1	1	1	1	1			5:11	44.53051	-123.54488	AP9	Out	2020-06-24	W. Douglas Robinson		If using any record(s) from this dataset in electronic or other published works, including other datasets, the record(s) are to be fully cited as: XXXXXXX
1180	Western Flycatcher	Empidox difficilis	sw	35	s	1	1	1	1	1			5:11	44.53051	-123.54488	AP9	Out	2020-06-24	W. Douglas Robinson		If using any record(s) from this dataset in electronic or other published works, including other datasets, the record(s) are to be fully cited as: XXXXXXX
1181	Swainson's Thrush	Catharus ustulatus	w	80	s	1	1	1	1	1			5:11	44.53051	-123.54488	AP9	Out	2020-06-24	W. Douglas Robinson		If using any record(s) from this dataset in electronic or other published works, including other datasets, the record(s) are to be fully cited as: XXXXXXX
1182	Swainson's Thrush	Catharus ustulatus	e	65	s	1	1	1	1	1			5:11	44.53051	-123.54488	AP9	Out	2020-06-24	W. Douglas Robinson		If using any record(s) from this dataset in electronic or other published works, including other datasets, the record(s) are to be fully cited as: XXXXXXX
1183	Varied Thrush	Ixoreus evius	w	95	s	1	1	1	1	1			5:11	44.53051	-123.54488	AP9	Out	2020-06-24	W. Douglas Robinson		If using any record(s) from this dataset in electronic or other published works, including other datasets, the record(s) are to be fully cited as: XXXXXXX
1184	Warbling Vireo	Vireo gilvus	se	55	s	1	1	0	1	0			5:11	44.53051	-123.54488	AP9	Out	2020-06-24	W. Douglas Robinson		If using any record(s) from this dataset in electronic or other published works, including other datasets, the record(s) are to be fully cited as: XXXXXXX
1185	Wilson's Warbler	Cardelli pusilla	s	60	s	1	1	1	0	0			5:11	44.53051	-123.54488	AP9	Out	2020-06-24	W. Douglas Robinson		If using any record(s) from this dataset in electronic or other published works, including other datasets, the record(s) are to be fully cited as: XXXXXXX
1186	Cada Jay	Perisoreus cadensis	n	16	c	0	1	1	1	1			5:18	44.52879	-123.54552	AP9	Out	2020-06-24	W. Douglas Robinson		If using any record(s) from this dataset in electronic or other published works, including other datasets, the record(s) are to be fully cited as: XXXXXXX
1187	Pacific Wren	Troglodytes pacificus	w	73	s	1	1	1	1	1			5:18	44.52879	-123.54552	AP9	Out	2020-06-24	W. Douglas Robinson		If using any record(s) from this dataset in electronic or other published works, including other datasets, the record(s) are to be fully cited as: XXXXXXX
1188	Pacific Wren	Troglodytes pacificus	e	55	s	1	1	1	1	1			5:18	44.52879	-123.54552	AP9	Out	2020-06-24	W. Douglas Robinson		If using any record(s) from this dataset in electronic or other published works, including other datasets, the record(s) are to be fully cited as: XXXXXXX
1189	Western Flycatcher	Empidox difficilis	s	22	c	0	1	1	1	1			5:18	44.52879	-123.54552	AP9	Out	2020-06-24	W. Douglas Robinson		If using any record(s) from this dataset in electronic or other published works, including other datasets, the record(s) are to be fully cited as: XXXXXXX
1190	Swainson's Thrush	Catharus ustulatus	s	26	s	1	1	1	1	1			5:18	44.52879	-123.54552	AP9	Out	2020-06-24	W. Douglas Robinson		If using any record(s) from this dataset in electronic or other published works, including other datasets, the record(s) are to be fully cited as: XXXXXXX
1191	Swainson's Thrush	Catharus ustulatus	se	40	s	1	1	1	1	1			5:18	44.52879	-123.54552	AP9	Out	2020-06-24	W. Douglas Robinson		If using any record(s) from this dataset in electronic or other published works, including other datasets, the record(s) are to be fully cited as: XXXXXXX
1192	Swainson's Thrush	Catharus ustulatus	e	5	vc	0	0	1	1	1			5:18	44.52879	-123.54552	AP9	Out	2020-06-24	W. Douglas Robinson		If using any record(s) from this dataset in electronic or other published works, including other datasets, the record(s) are to be fully cited as: XXXXXXX
1193	Varied Thrush	Ixoreus evius	e	45	s	1	1	1	1	1			5:18	44.52879	-123.54552	AP9	Out	2020-06-24	W. Douglas Robinson		If using any record(s) from this dataset in electronic or other published works, including other datasets, the record(s) are to be fully cited as: XXXXXXX
1194	Warbling Vireo	Vireo gilvus	e	22	s	0	0	0	0	1			5:18	44.52879	-123.54552	AP9	Out	2020-06-24	W. Douglas Robinson		If using any record(s) from this dataset in electronic or other published works, including other datasets, the record(s) are to be fully cited as: XXXXXXX
1195	Wilson's Warbler	Cardelli pusilla	e	35	s	0	0	0	1	1			5:18	44.52879	-123.54552	AP9	Out	2020-06-24	W. Douglas Robinson		If using any record(s) from this dataset in electronic or other published works, including other datasets, the record(s) are to be fully cited as: XXXXXXX
1196	Wilson's Warbler	Cardelli pusilla	nw	45	s	0	0	0	1	1			5:18	44.52879	-123.54552	AP9	Out	2020-06-24	W. Douglas Robinson		If using any record(s) from this dataset in electronic or other published works, including other datasets, the record(s) are to be fully cited as: XXXXXXX
1197	Black-headed Grosbeak	Pheucticus melanocephalus	se	45	s	0	1	1	0	0			5:23	44.52879	-123.54552	AP9	Out	2020-06-24	W. Douglas Robinson		If using any record(s) from this dataset in electronic or other published works, including other datasets, the record(s) are to be fully cited as: XXXXXXX
1198	Cada Jay	Perisoreus cadensis	n	15	c	1	1	1	1	0			5:23	44.52879	-123.54552	AP9	Out	2020-06-24	W. Douglas Robinson		If using any record(s) from this dataset in electronic or other published works, including other datasets, the record(s) are to be fully cited as: XXXXXXX
1199	Chestnut-backed Chickadee	Poecile rufescens	w	80	c	0	0	1	1	0			5:23	44.52879	-123.54552	AP9	Out	2020-06-24	W. Douglas Robinson		If using any record(s) from this dataset in electronic or other published works, including other datasets, the record(s) are to be fully cited as: XXXXXXX
1200	Pacific Wren	Troglodytes pacificus	w	73	s	1	1	1	1	1			5:23	44.52879	-123.54552	AP9	Out	2020-06-24	W. Douglas Robinson		If using any record(s) from this dataset in electronic or other published works, including other datasets, the record(s) are to be fully cited as: XXXXXXX
1201	Pacific Wren	Troglodytes pacificus	e	55	s	0	1	1	1	1			5:23	44.52879	-123.54552	AP9	Out	2020-06-24	W. Douglas Robinson		If using any record(s) from this dataset in electronic or other published works, including other datasets, the record(s) are to be fully cited as: XXXXXXX
1202	Western Flycatcher	Empidox difficilis	se	22	c	1	1	1	1	1			5:23	44.52879	-123.54552	AP9	Out	2020-06-24	W. Douglas Robinson		If using any record(s) from this dataset in electronic or other published works, including other datasets, the record(s) are to be fully cited as: XXXXXXX
1203	Western Flycatcher	Empidox difficilis	w	33	c	0	0	1	1	1			5:23	44.52879	-123.54552	AP9	Out	2020-06-24	W. Douglas Robinson		If using any record(s) from this dataset in electronic or other published works, including other datasets, the record(s) are to be fully cited as: XXXXXXX
1204	Steller's Jay	Cyanocitta stelleri	w	80	c	0	0	0	0	1			5:23	44.52879	-123.54552	AP9	Out	2020-06-24	W. Douglas Robinson		If using any record(s) from this dataset in electronic or other published works, including other datasets, the record(s) are to be fully cited as: XXXXXXX
1205	Swainson's Thrush	Catharus ustulatus	e	5	cv	1	1	1	1	0			5:23	44.52879	-123.54552	AP9	Out	2020-06-24	W. Douglas Robinson		If using any record(s) from this dataset in electronic or other published works, including other datasets, the record(s) are to be fully cited as: XXXXXXX
1206	Swainson's Thrush	Catharus ustulatus	s	26	s	1	1	1	1	1			5:23	44.52879	-123.54552	AP9	Out	2020-06-24	W. Douglas Robinson		If using any record(s) from this dataset in electronic or other published works, including other datasets, the record(s) are to be fully cited as: XXXXXXX
1207	Varied Thrush	Ixoreus evius	e	45	s	1	1	1	1	1			5:23	44.52879	-123.54552	AP9	Out	2020-06-24	W. Douglas Robinson		If using any record(s) from this dataset in electronic or other published works, including other datasets, the record(s) are to be fully cited as: XXXXXXX
1208	Wilson's Warbler	Cardelli pusilla	nw	45	s	1	1	1	0	0			5:23	44.52879	-123.54552	AP9	Out	2020-06-24	W. Douglas Robinson		If using any record(s) from this dataset in electronic or other published works, including other datasets, the record(s) are to be fully cited as: XXXXXXX
1209	Evening Grosbeak	Coccothraustes vespertinus	e	125	c	1	0	0	0	0			5:30	44.52872	-123.54433	AP9	Out	2020-06-24	W. Douglas Robinson		If using any record(s) from this dataset in electronic or other published works, including other datasets, the record(s) are to be fully cited as: XXXXXXX
1210	Hermit Warbler	Setophaga occidentalis	e	90	s	1	1	0	0	0			5:30	44.52872	-123.54433	AP9	Out	2020-06-24	W. Douglas Robinson		If using any record(s) from this dataset in electronic or other published works, including other datasets, the record(s) are to be fully cited as: XXXXXXX
1211	Pacific Wren	Troglodytes pacificus	e	77	s	1	1	1	1	1			5:30	44.52872	-123.54433	AP9	Out	2020-06-24	W. Douglas Robinson		If using any record(s) from this dataset in electronic or other published works, including other datasets, the record(s) are to be fully cited as: XXXXXXX
1212	Pacific Wren	Troglodytes pacificus	n	65	s	1	1	1	1	1			5:30	44.52872	-123.54433	AP9	Out	2020-06-24	W. Douglas Robinson		If using any record(s) from this dataset in electronic or other published works, including other datasets, the record(s) are to be fully cited as: XXXXXXX
1213	Western Flycatcher	Empidox difficilis	e	24	c	1	1	1	1	1			5:30	44.52872	-123.54433	AP9	Out	2020-06-24	W. Douglas Robinson		If using any record(s) from this dataset in electronic or other published works, including other datasets, the record(s) are to be fully cited as: XXXXXXX
1214	Steller's Jay	Cyanocitta stelleri	w	250	c	0	0	0	1	1			5:30	44.52872	-123.54433	AP9	Out	2020-06-24	W. Douglas Robinson		If using any record(s) from this dataset in electronic or other published works, including other datasets, the record(s) are to be fully cited as: XXXXXXX
1215	Swainson's Thrush	Catharus ustulatus	nw	45	sc	1	1	1	1	1			5:30	44.52872	-123.54433	AP9	Out	2020-06-24	W. Douglas Robinson		If using any record(s) from this dataset in electronic or other published works, including other datasets, the record(s) are to be fully cited as: XXXXXXX
1216	Warbling Vireo	Vireo gilvus	nw	90	s	0	1	1	1	0			5:30	44.52872	-123.54433	AP9	Out	2020-06-24	W. Douglas Robinson		If using any record(s) from this dataset in electronic or other published works, including other datasets, the record(s) are to be fully cited as: XXXXXXX
1217	Cada Jay	Perisoreus cadensis	nw	105	c	0	1	0	0	0			5:35	44.52872	-123.54433	AP9	Out	2020-06-24	W. Douglas Robinson		If using any record(s) from this dataset in electronic or other published works, including other datasets, the record(s) are to be fully cited as: XXXXXXX
1218	Hermit Warbler	Setophaga occidentalis	e	90	c	1	1	1	0	0			5:35	44.52872	-123.54433	AP9	Out	2020-06-24	W. Douglas Robinson		If using any record(s) from this dataset in electronic or other published works, including other datasets, the record(s) are to be fully cited as: XXXXXXX
1219	Pacific Wren	Troglodytes pacificus	n	65	s	1	1	1	1	1			5:35	44.52872	-123.54433	AP9	Out	2020-06-24	W. Douglas Robinson		If using any record(s) from this dataset in electronic or other published works, including other datasets, the record(s) are to be fully cited as: XXXXXXX
1220	Western Flycatcher	Empidox difficilis	e	40	c	1	1	1	0	0			5:35	44.52872	-123.54433	AP9	Out	2020-06-24	W. Douglas Robinson		If using any record(s) from this dataset in electronic or other published works, including other datasets, the record(s) are to be fully cited as: XXXXXXX
1221	Pine Siskin	Spinus pinus	e	35	cf	0	0	1	0	0			5:35	44.52872	-123.54433	AP9	Out	2020-06-24	W. Douglas Robinson		If using any record(s) from this dataset in electronic or other published works, including other datasets, the record(s) are to be fully cited as: XXXXXXX
1222	Red-breasted Nuthatch	Sitta cadensis	e	35	c	0	0	0	1	1			5:35	44.52872	-123.54433	AP9	Out	2020-06-24	W. Douglas Robinson		If using any record(s) from this dataset in electronic or other published works, including other datasets, the record(s) are to be fully cited as: XXXXXXX
1223	Steller's Jay	Cyanocitta stelleri	w	250	c	1	1	0	0	0			5:35	44.52872	-123.54433	AP9	Out	2020-06-24	W. Douglas Robinson		If using any record(s) from this dataset in electronic or other published works, including other datasets, the record(s) are to be fully cited as: XXXXXXX
1224	Swainson's Thrush	Catharus ustulatus	nw	45	sc	1	1	1	1	1			5:35	44.52872	-123.54433	AP9	Out	2020-06-24	W. Douglas Robinson		If using any record(s) from this dataset in electronic or other published works, including other datasets, the record(s) are to be fully cited as: XXXXXXX
1225	Warbling Vireo	Vireo gilvus	nw	90	s	0	1	1	1	0			5:35	44.52872	-123.54433	AP9	Out	2020-06-24	W. Douglas Robinson		If using any record(s) from this dataset in electronic or other published works, including other datasets, the record(s) are to be fully cited as: XXXXXXX
1226	Western Tager	Piranga ludovicia	s	75	cs	1	1	1	1	1			5:35	44.52872	-123.54433	AP9	Out	2020-06-24	W. Douglas Robinson		If using any record(s) from this dataset in electronic or other published works, including other datasets, the record(s) are to be fully cited as: XXXXXXX
1227	Wilson's Warbler	Cardelli pusilla	ne	29	s	0	0	0	1	1			5:35	44.52872	-123.54433	AP9	Out	2020-06-24	W. Douglas Robinson		If using any record(s) from this dataset in electronic or other published works, including other datasets, the record(s) are to be fully cited as: XXXXXXX
1228	Pacific Wren	Troglodytes pacificus	w	60	s	1	1	1	1	1			6:19	44.52535	-123.54486	AP9	Out	2020-06-24	W. Douglas Robinson		If using any record(s) from this dataset in electronic or other published works, including other datasets, the record(s) are to be fully cited as: XXXXXXX
1229	Western Flycatcher	Empidox difficilis	s	70	c	0	0	1	1	1			6:19	44.52535	-123.54486	AP9	Out	2020-06-24	W. Douglas Robinson		If using any record(s) from this dataset in electronic or other published works, including other datasets, the record(s) are to be fully cited as: XXXXXXX
1230	Pine Siskin	Spinus pinus	w	75	c	0	0	1	1	1			6:19	44.52535	-123.54486	AP9	Out	2020-06-24	W. Douglas Robinson		If using any record(s) from this dataset in electronic or other published works, including other datasets, the record(s) are to be fully cited as: XXXXXXX
1231	Red-breasted Nuthatch	Sitta cadensis	s	55	c	0	0	1	0	0			6:19	44.52535	-123.54486	AP9	Out	2020-06-24	W. Douglas Robinson		If using any record(s) from this dataset in electronic or other published works, including other datasets, the record(s) are to be fully cited as: XXXXXXX
1232	Pacific Wren	Troglodytes pacificus	w	60	s	1	1	1	0	1			6:24	44.52535	-123.54486	AP9	Out	2020-06-24	W. Douglas Robinson		If using any record(s) from this dataset in electronic or other published works, including other datasets, the record(s) are to be fully cited as: XXXXXXX
1233	Western Flycatcher	Empidox difficilis	s	55	c	1	1	1	1	1			6:24	44.52535	-123.54486	AP9	Out	2020-06-24	W. Douglas Robinson		If using any record(s) from this dataset in electronic or other published works, including other datasets, the record(s) are to be fully cited as: XXXXXXX
1234	Swainson's Thrush	Catharus ustulatus	s	15	c	1	1	1	1	0			6:24	44.52535	-123.54486	AP9	Out	2020-06-24	W. Douglas Robinson		If using any record(s) from this dataset in electronic or other published works, including other datasets, the record(s) are to be fully cited as: XXXXXXX
1235	Western Tager	Piranga ludovicia	sw	120	s	0	0	0	1	1			6:24	44.52535	-123.54486	AP9	Out	2020-06-24	W. Douglas Robinson		If using any record(s) from this dataset in electronic or other published works, including other datasets, the record(s) are to be fully cited as: XXXXXXX
1236	Hammond's Flycatcher	Empidox hammondii	s	24	sc	1	1	1	1	1			6:30	44.52568	-123.54623	AP9	Out	2020-06-24	W. Douglas Robinson		If using any record(s) from this dataset in electronic or other published works, including other datasets, the record(s) are to be fully cited as: XXXXXXX
1237	Pacific Wren	Troglodytes pacificus	ne	24	s	1	1	1	1	1			6:30	44.52568	-123.54623	AP9	Out	2020-06-24	W. Douglas Robinson		If using any record(s) from this dataset in electronic or other published works, including other datasets, the record(s) are to be fully cited as: XXXXXXX
1238	Pacific Wren	Troglodytes pacificus	nw	31	s	1	1	1	1	1			6:30	44.52568	-123.54623	AP9	Out	2020-06-24	W. Douglas Robinson		If using any record(s) from this dataset in electronic or other published works, including other datasets, the record(s) are to be fully cited as: XXXXXXX
1239	Swainson's Thrush	Catharus ustulatus	w	90	s	1	1	1	1	1			6:30	44.52568	-123.54623	AP9	Out	2020-06-24	W. Douglas Robinson		If using any record(s) from this dataset in electronic or other published works, including other datasets, the record(s) are to be fully cited as: XXXXXXX
1240	Warbling Vireo	Vireo gilvus	nw	55	s	1	1	1	1	1			6:30	44.52568	-123.54623	AP9	Out	2020-06-24	W. Douglas Robinson		If using any record(s) from this dataset in electronic or other published works, including other datasets, the record(s) are to be fully cited as: XXXXXXX
1241	Western Tager	Piranga ludovicia	nw	55	s	0	1	1	1	1			6:30	44.52568	-123.54623	AP9	Out	2020-06-24	W. Douglas Robinson		If using any record(s) from this dataset in electronic or other published works, including other datasets, the record(s) are to be fully cited as: XXXXXXX
1242	Band-tailed Pigeon	Patagioes fasciata	w	150	s	0	0	0	0	1			6:35	44.52568	-123.54623	AP9	Out	2020-06-24	W. Douglas Robinson		If using any record(s) from this dataset in electronic or other published works, including other datasets, the record(s) are to be fully cited as: XXXXXXX
1243	Hammond's Flycatcher	Empidox hammondii	s	24	sc	1	1	1	1	1			6:35	44.52568	-123.54623	AP9	Out	2020-06-24	W. Douglas Robinson		If using any record(s) from this dataset in electronic or other published works, including other datasets, the record(s) are to be fully cited as: XXXXXXX
1244	Pacific Wren	Troglodytes pacificus	ne	24	s	1	1	1	1	1			6:35	44.52568	-123.54623	AP9	Out	2020-06-24	W. Douglas Robinson		If using any record(s) from this dataset in electronic or other published works, including other datasets, the record(s) are to be fully cited as: XXXXXXX
1245	Pacific Wren	Troglodytes pacificus	nw	31	s	1	1	1	1	1			6:35	44.52568	-123.54623	AP9	Out	2020-06-24	W. Douglas Robinson		If using any record(s) from this dataset in electronic or other published works, including other datasets, the record(s) are to be fully cited as: XXXXXXX
1246	Western Flycatcher	Empidox difficilis	n	60	cs	0	0	0	1	1			6:35	44.52568	-123.54623	AP9	Out	2020-06-24	W. Douglas Robinson		If using any record(s) from this dataset in electronic or other published works, including other datasets, the record(s) are to be fully cited as: XXXXXXX
1247	Swainson's Thrush	Catharus ustulatus	w	90	s	1	0	0	0	1			6:35	44.52568	-123.54623	AP9	Out	2020-06-24	W. Douglas Robinson		If using any record(s) from this dataset in electronic or other published works, including other datasets, the record(s) are to be fully cited as: XXXXXXX
1248	Swainson's Thrush	Catharus ustulatus	s	36	cs	1	0	0	1	1			6:35	44.52568	-123.54623	AP9	Out	2020-06-24	W. Douglas Robinson		If using any record(s) from this dataset in electronic or other published works, including other datasets, the record(s) are to be fully cited as: XXXXXXX
1249	Warbling Vireo	Vireo gilvus	nw	55	s	1	1	1	1	1			6:35	44.52568	-123.54623	AP9	Out	2020-06-24	W. Douglas Robinson		If using any record(s) from this dataset in electronic or other published works, including other datasets, the record(s) are to be fully cited as: XXXXXXX
1250	Western Tager	Piranga ludovicia	nw	55	s	1	0	0	1	1			6:35	44.52568	-123.54623	AP9	Out	2020-06-24	W. Douglas Robinson		If using any record(s) from this dataset in electronic or other published works, including other datasets, the record(s) are to be fully cited as: XXXXXXX
1251	Wilson's Warbler	Cardelli pusilla	n	110	s	0	0	0	0	1			6:35	44.52568	-123.54623	AP9	Out	2020-06-24	W. Douglas Robinson		If using any record(s) from this dataset in electronic or other published works, including other datasets, the record(s) are to be fully cited as: XXXXXXX
1252	Band-tailed Pigeon	Patagioes fasciata	n	90	s	0	1	1	0	0			6:43	44.52654	-123.54819	AP9	Out	2020-06-24	W. Douglas Robinson		If using any record(s) from this dataset in electronic or other published works, including other datasets, the record(s) are to be fully cited as: XXXXXXX
1253	Cada Jay	Perisoreus cadensis	ne	75	c	0	0	0	1	1			6:43	44.52654	-123.54819	AP9	Out	2020-06-24	W. Douglas Robinson		If using any record(s) from this dataset in electronic or other published works, including other datasets, the record(s) are to be fully cited as: XXXXXXX
1254	Hermit Thrush	Catharus guttatus	e	35	s	1	1	1	0	0			6:43	44.52654	-123.54819	AP9	Out	2020-06-24	W. Douglas Robinson		If using any record(s) from this dataset in electronic or other published works, including other datasets, the record(s) are to be fully cited as: XXXXXXX
1255	Hermit Warbler	Setophaga occidentalis	s	75	s	0	0	0	1	1			6:43	44.52654	-123.54819	AP9	Out	2020-06-24	W. Douglas Robinson		If using any record(s) from this dataset in electronic or other published works, including other datasets, the record(s) are to be fully cited as: XXXXXXX
1256	Hermit Warbler	Setophaga occidentalis	ne	80	s	0	0	0	1	1			6:43	44.52654	-123.54819	AP9	Out	2020-06-24	W. Douglas Robinson		If using any record(s) from this dataset in electronic or other published works, including other datasets, the record(s) are to be fully cited as: XXXXXXX
1257	Pacific Wren	Troglodytes pacificus	e	17	sc	1	1	1	1	1			6:43	44.52654	-123.54819	AP9	Out	2020-06-24	W. Douglas Robinson		If using any record(s) from this dataset in electronic or other published works, including other datasets, the record(s) are to be fully cited as: XXXXXXX
1258	Western Flycatcher	Empidox difficilis	e	25	c	0	1	1	1	1			6:43	44.52654	-123.54819	AP9	Out	2020-06-24	W. Douglas Robinson		If using any record(s) from this dataset in electronic or other published works, including other datasets, the record(s) are to be fully cited as: XXXXXXX
1259	Western Flycatcher	Empidox difficilis	n	45	c	0	1	1	1	1			6:43	44.52654	-123.54819	AP9	Out	2020-06-24	W. Douglas Robinson		If using any record(s) from this dataset in electronic or other published works, including other datasets, the record(s) are to be fully cited as: XXXXXXX
1260	Swainson's Thrush	Catharus ustulatus	w	45	s	0	1	1	1	1			6:43	44.52654	-123.54819	AP9	Out	2020-06-24	W. Douglas Robinson		If using any record(s) from this dataset in electronic or other published works, including other datasets, the record(s) are to be fully cited as: XXXXXXX
1261	Swainson's Thrush	Catharus ustulatus	s	30	s	0	1	1	1	0			6:43	44.52654	-123.54819	AP9	Out	2020-06-24	W. Douglas Robinson		If using any record(s) from this dataset in electronic or other published works, including other datasets, the record(s) are to be fully cited as: XXXXXXX
1262	Varied Thrush	Ixoreus evius	se	20	cs	1	1	1	0	0			6:43	44.52654	-123.54819	AP9	Out	2020-06-24	W. Douglas Robinson		If using any record(s) from this dataset in electronic or other published works, including other datasets, the record(s) are to be fully cited as: XXXXXXX
1263	Warbling Vireo	Vireo gilvus	s	21	s	1	1	1	1	1			6:43	44.52654	-123.54819	AP9	Out	2020-06-24	W. Douglas Robinson		If using any record(s) from this dataset in electronic or other published works, including other datasets, the record(s) are to be fully cited as: XXXXXXX
1264	Western Tager	Piranga ludovicia	s	12	s	1	1	1	1	1			6:43	44.52654	-123.54819	AP9	Out	2020-06-24	W. Douglas Robinson		If using any record(s) from this dataset in electronic or other published works, including other datasets, the record(s) are to be fully cited as: XXXXXXX
1265	Western Tager	Piranga ludovicia	w	70	s	0	1	1	1	0			6:43	44.52654	-123.54819	AP9	Out	2020-06-24	W. Douglas Robinson		If using any record(s) from this dataset in electronic or other published works, including other datasets, the record(s) are to be fully cited as: XXXXXXX
1266	Wilson's Warbler	Cardelli pusilla	s	40	s	1	1	1	1	1			6:43	44.52654	-123.54819	AP9	Out	2020-06-24	W. Douglas Robinson		If using any record(s) from this dataset in electronic or other published works, including other datasets, the record(s) are to be fully cited as: XXXXXXX
1267	Wilson's Warbler	Cardelli pusilla	w	60	s	0	1	1	1	0			6:43	44.52654	-123.54819	AP9	Out	2020-06-24	W. Douglas Robinson		If using any record(s) from this dataset in electronic or other published works, including other datasets, the record(s) are to be fully cited as: XXXXXXX
1268	Hermit Warbler	Setophaga occidentalis	e	75	s	0	1	1	1	1			6:48	44.52654	-123.54819	AP9	Out	2020-06-24	W. Douglas Robinson		If using any record(s) from this dataset in electronic or other published works, including other datasets, the record(s) are to be fully cited as: XXXXXXX
1269	Hermit Warbler	Setophaga occidentalis	s	75	s	0	1	1	1	1			6:48	44.52654	-123.54819	AP9	Out	2020-06-24	W. Douglas Robinson		If using any record(s) from this dataset in electronic or other published works, including other datasets, the record(s) are to be fully cited as: XXXXXXX
1270	Pacific Wren	Troglodytes pacificus	e	20	c	1	1	1	1	1			6:48	44.52654	-123.54819	AP9	Out	2020-06-24	W. Douglas Robinson		If using any record(s) from this dataset in electronic or other published works, including other datasets, the record(s) are to be fully cited as: XXXXXXX
1271	Western Flycatcher	Empidox difficilis	e	25	c	0	0	0	0	1			6:48	44.52654	-123.54819	AP9	Out	2020-06-24	W. Douglas Robinson		If using any record(s) from this dataset in electronic or other published works, including other datasets, the record(s) are to be fully cited as: XXXXXXX
1272	Swainson's Thrush	Catharus ustulatus	sw	6	c	1	1	0	0	0			6:48	44.52654	-123.54819	AP9	Out	2020-06-24	W. Douglas Robinson		If using any record(s) from this dataset in electronic or other published works, including other datasets, the record(s) are to be fully cited as: XXXXXXX
1273	Swainson's Thrush	Catharus ustulatus	w	60	s	1	1	1	1	1			6:48	44.52654	-123.54819	AP9	Out	2020-06-24	W. Douglas Robinson		If using any record(s) from this dataset in electronic or other published works, including other datasets, the record(s) are to be fully cited as: XXXXXXX
1274	Warbling Vireo	Vireo gilvus	s	25	s	1	1	1	1	1			6:48	44.52654	-123.54819	AP9	Out	2020-06-24	W. Douglas Robinson		If using any record(s) from this dataset in electronic or other published works, including other datasets, the record(s) are to be fully cited as: XXXXXXX
1275	Western Tager	Piranga ludovicia	w	15	s	1	1	0	0	0			6:48	44.52654	-123.54819	AP9	Out	2020-06-24	W. Douglas Robinson		If using any record(s) from this dataset in electronic or other published works, including other datasets, the record(s) are to be fully cited as: XXXXXXX
1276	Wilson's Warbler	Cardelli pusilla	s	40	s	1	1	1	0	0			6:48	44.52654	-123.54819	AP9	Out	2020-06-24	W. Douglas Robinson		If using any record(s) from this dataset in electronic or other published works, including other datasets, the record(s) are to be fully cited as: XXXXXXX
1277	Golden-crowned Kinglet	Regulus satrapa	e	40	s	0	0	1	1	1			6:57	44.52596	-123.54957	AP9	Out	2020-06-24	W. Douglas Robinson		If using any record(s) from this dataset in electronic or other published works, including other datasets, the record(s) are to be fully cited as: XXXXXXX
1278	Swainson's Thrush	Catharus ustulatus	n	13	s	1	1	1	1	1			6:57	44.52596	-123.54957	AP9	Out	2020-06-24	W. Douglas Robinson		If using any record(s) from this dataset in electronic or other published works, including other datasets, the record(s) are to be fully cited as: XXXXXXX
1279	Swainson's Thrush	Catharus ustulatus	e	35	s	0	0	0	1	1			6:57	44.52596	-123.54957	AP9	Out	2020-06-24	W. Douglas Robinson		If using any record(s) from this dataset in electronic or other published works, including other datasets, the record(s) are to be fully cited as: XXXXXXX
1280	Swainson's Thrush	Catharus ustulatus	w	27	s	0	0	0	0	1			6:57	44.52596	-123.54957	AP9	Out	2020-06-24	W. Douglas Robinson		If using any record(s) from this dataset in electronic or other published works, including other datasets, the record(s) are to be fully cited as: XXXXXXX
1281	Warbling Vireo	Vireo gilvus	e	90	s	1	1	1	1	1			6:57	44.52596	-123.54957	AP9	Out	2020-06-24	W. Douglas Robinson		If using any record(s) from this dataset in electronic or other published works, including other datasets, the record(s) are to be fully cited as: XXXXXXX
1282	Wilson's Warbler	Cardelli pusilla	e	23	s	1	1	1	1	1			6:57	44.52596	-123.54957	AP9	Out	2020-06-24	W. Douglas Robinson		If using any record(s) from this dataset in electronic or other published works, including other datasets, the record(s) are to be fully cited as: XXXXXXX
1283	Golden-crowned Kinglet	Regulus satrapa	e	30	sc	1	0	1	1	1			7:02	44.52596	-123.54957	AP9	Out	2020-06-24	W. Douglas Robinson		If using any record(s) from this dataset in electronic or other published works, including other datasets, the record(s) are to be fully cited as: XXXXXXX
1284	Hermit Warbler	Setophaga occidentalis	n	45	s	1	1	1	1	1			7:02	44.52596	-123.54957	AP9	Out	2020-06-24	W. Douglas Robinson		If using any record(s) from this dataset in electronic or other published works, including other datasets, the record(s) are to be fully cited as: XXXXXXX
1285	Pacific Wren	Troglodytes pacificus	n	35	s	0	1	1	1	1			7:02	44.52596	-123.54957	AP9	Out	2020-06-24	W. Douglas Robinson		If using any record(s) from this dataset in electronic or other published works, including other datasets, the record(s) are to be fully cited as: XXXXXXX
1286	Western Flycatcher	Empidox difficilis	e	75	s	1	0	0	0	0			7:02	44.52596	-123.54957	AP9	Out	2020-06-24	W. Douglas Robinson		If using any record(s) from this dataset in electronic or other published works, including other datasets, the record(s) are to be fully cited as: XXXXXXX
1287	Swainson's Thrush	Catharus ustulatus	w	27	sc	1	1	1	1	0			7:02	44.52596	-123.54957	AP9	Out	2020-06-24	W. Douglas Robinson		If using any record(s) from this dataset in electronic or other published works, including other datasets, the record(s) are to be fully cited as: XXXXXXX
1288	Swainson's Thrush	Catharus ustulatus	e	35	s	1	1	1	1	1			7:02	44.52596	-123.54957	AP9	Out	2020-06-24	W. Douglas Robinson		If using any record(s) from this dataset in electronic or other published works, including other datasets, the record(s) are to be fully cited as: XXXXXXX
1289	Swainson's Thrush	Catharus ustulatus	n	13	s	1	1	1	1	1			7:02	44.52596	-123.54957	AP9	Out	2020-06-24	W. Douglas Robinson		If using any record(s) from this dataset in electronic or other published works, including other datasets, the record(s) are to be fully cited as: XXXXXXX
1290	Warbling Vireo	Vireo gilvus	e	90	s	1	1	1	0	1			7:02	44.52596	-123.54957	AP9	Out	2020-06-24	W. Douglas Robinson		If using any record(s) from this dataset in electronic or other published works, including other datasets, the record(s) are to be fully cited as: XXXXXXX
1291	Wilson's Warbler	Cardelli pusilla	e	90	s	1	1	1	0	1			7:02	44.52596	-123.54957	AP9	Out	2020-06-24	W. Douglas Robinson		If using any record(s) from this dataset in electronic or other published works, including other datasets, the record(s) are to be fully cited as: XXXXXXX
1292	Brown Creeper	Certhia america	e	35	c	1	1	0	0	0			7:13	44.52592	-123.5508	AP9	Out	2020-06-24	W. Douglas Robinson		If using any record(s) from this dataset in electronic or other published works, including other datasets, the record(s) are to be fully cited as: XXXXXXX
1293	Chestnut-backed Chickadee	Poecile rufescens	ne	37	cv	1	1	1	0	0			7:13	44.52592	-123.5508	AP9	Out	2020-06-24	W. Douglas Robinson		If using any record(s) from this dataset in electronic or other published works, including other datasets, the record(s) are to be fully cited as: XXXXXXX
1294	Dark-eyed Junco	Junco hyemalis	e	37	cv	1	0	0	0	0			7:13	44.52592	-123.5508	AP9	Out	2020-06-24	W. Douglas Robinson		If using any record(s) from this dataset in electronic or other published works, including other datasets, the record(s) are to be fully cited as: XXXXXXX
1295	Golden-crowned Kinglet	Regulus satrapa	e	45	s	0	0	1	1	1			7:13	44.52592	-123.5508	AP9	Out	2020-06-24	W. Douglas Robinson		If using any record(s) from this dataset in electronic or other published works, including other datasets, the record(s) are to be fully cited as: XXXXXXX
1296	Hermit Warbler	Setophaga occidentalis	n	41	s	0	0	0	1	1			7:13	44.52592	-123.5508	AP9	Out	2020-06-24	W. Douglas Robinson		If using any record(s) from this dataset in electronic or other published works, including other datasets, the record(s) are to be fully cited as: XXXXXXX
1297	Pacific Wren	Troglodytes pacificus	n	18	s	1	1	1	1	1			7:13	44.52592	-123.5508	AP9	Out	2020-06-24	W. Douglas Robinson		If using any record(s) from this dataset in electronic or other published works, including other datasets, the record(s) are to be fully cited as: XXXXXXX
1298	Western Flycatcher	Empidox difficilis	w	9	c	1	1	0	1	1			7:13	44.52592	-123.5508	AP9	Out	2020-06-24	W. Douglas Robinson		If using any record(s) from this dataset in electronic or other published works, including other datasets, the record(s) are to be fully cited as: XXXXXXX
1299	Swainson's Thrush	Catharus ustulatus	n	70	s	0	0	1	1	1			7:13	44.52592	-123.5508	AP9	Out	2020-06-24	W. Douglas Robinson		If using any record(s) from this dataset in electronic or other published works, including other datasets, the record(s) are to be fully cited as: XXXXXXX
1300	Varied Thrush	Ixoreus evius	w	19	s	1	1	1	1	1			7:13	44.52592	-123.5508	AP9	Out	2020-06-24	W. Douglas Robinson		If using any record(s) from this dataset in electronic or other published works, including other datasets, the record(s) are to be fully cited as: XXXXXXX
1301	Varied Thrush	Ixoreus evius	e	35	cv	1	1	1	0	0			7:13	44.52592	-123.5508	AP9	Out	2020-06-24	W. Douglas Robinson		If using any record(s) from this dataset in electronic or other published works, including other datasets, the record(s) are to be fully cited as: XXXXXXX
1302	Warbling Vireo	Vireo gilvus	n	35	s	1	1	1	1	1			7:13	44.52592	-123.5508	AP9	Out	2020-06-24	W. Douglas Robinson		If using any record(s) from this dataset in electronic or other published works, including other datasets, the record(s) are to be fully cited as: XXXXXXX
1303	Wilson's Warbler	Cardelli pusilla	e	65	s	1	0	0	0	1			7:13	44.52592	-123.5508	AP9	Out	2020-06-24	W. Douglas Robinson		If using any record(s) from this dataset in electronic or other published works, including other datasets, the record(s) are to be fully cited as: XXXXXXX
1304	Brown Creeper	Certhia america	e	40	s	1	0	0	0	0			7:18	44.52592	-123.5508	AP9	Out	2020-06-24	W. Douglas Robinson		If using any record(s) from this dataset in electronic or other published works, including other datasets, the record(s) are to be fully cited as: XXXXXXX
1305	Golden-crowned Kinglet	Regulus satrapa	e	23	s	1	1	1	1	1			7:18	44.52592	-123.5508	AP9	Out	2020-06-24	W. Douglas Robinson		If using any record(s) from this dataset in electronic or other published works, including other datasets, the record(s) are to be fully cited as: XXXXXXX
1306	Hermit Warbler	Setophaga occidentalis	n	40	s	1	1	1	1	1			7:18	44.52592	-123.5508	AP9	Out	2020-06-24	W. Douglas Robinson		If using any record(s) from this dataset in electronic or other published works, including other datasets, the record(s) are to be fully cited as: XXXXXXX
1307	Pacific Wren	Troglodytes pacificus	w	10	s	1	1	1	1	1			7:18	44.52592	-123.5508	AP9	Out	2020-06-24	W. Douglas Robinson		If using any record(s) from this dataset in electronic or other published works, including other datasets, the record(s) are to be fully cited as: XXXXXXX
1308	Western Flycatcher	Empidox difficilis	e	9	c	1	1	1	1	1			7:18	44.52592	-123.5508	AP9	Out	2020-06-24	W. Douglas Robinson		If using any record(s) from this dataset in electronic or other published works, including other datasets, the record(s) are to be fully cited as: XXXXXXX
1309	Swainson's Thrush	Catharus ustulatus	n	70	sc	1	1	0	0	1			7:18	44.52592	-123.5508	AP9	Out	2020-06-24	W. Douglas Robinson		If using any record(s) from this dataset in electronic or other published works, including other datasets, the record(s) are to be fully cited as: XXXXXXX
1310	Varied Thrush	Ixoreus evius	n	75	s	1	0	0	0	1			7:18	44.52592	-123.5508	AP9	Out	2020-06-24	W. Douglas Robinson		If using any record(s) from this dataset in electronic or other published works, including other datasets, the record(s) are to be fully cited as: XXXXXXX
1311	Cada Jay	Perisoreus cadensis	w	50	c	0	0	0	1	0			7:28	44.52767	-123.54806	AP9	In	2020-06-24	W. Douglas Robinson		If using any record(s) from this dataset in electronic or other published works, including other datasets, the record(s) are to be fully cited as: XXXXXXX
1312	Hermit Warbler	Setophaga occidentalis	e	65	s	1	1	1	1	1			7:28	44.52767	-123.54806	AP9	In	2020-06-24	W. Douglas Robinson		If using any record(s) from this dataset in electronic or other published works, including other datasets, the record(s) are to be fully cited as: XXXXXXX
1313	Hermit Warbler	Setophaga occidentalis	w	60	s	1	1	1	1	1			7:28	44.52767	-123.54806	AP9	In	2020-06-24	W. Douglas Robinson		If using any record(s) from this dataset in electronic or other published works, including other datasets, the record(s) are to be fully cited as: XXXXXXX
1314	Pacific Wren	Troglodytes pacificus	w	28	s	0	0	1	0	0			7:28	44.52767	-123.54806	AP9	In	2020-06-24	W. Douglas Robinson		If using any record(s) from this dataset in electronic or other published works, including other datasets, the record(s) are to be fully cited as: XXXXXXX
1315	Western Flycatcher	Empidox difficilis	w	45	c	0	1	1	1	0			7:28	44.52767	-123.54806	AP9	In	2020-06-24	W. Douglas Robinson		If using any record(s) from this dataset in electronic or other published works, including other datasets, the record(s) are to be fully cited as: XXXXXXX
1316	Swainson's Thrush	Catharus ustulatus	nw	32	s	1	1	1	1	1			7:28	44.52767	-123.54806	AP9	In	2020-06-24	W. Douglas Robinson		If using any record(s) from this dataset in electronic or other published works, including other datasets, the record(s) are to be fully cited as: XXXXXXX
1317	Swainson's Thrush	Catharus ustulatus	n	45	s	1	1	1	1	1			7:28	44.52767	-123.54806	AP9	In	2020-06-24	W. Douglas Robinson		If using any record(s) from this dataset in electronic or other published works, including other datasets, the record(s) are to be fully cited as: XXXXXXX
1318	Varied Thrush	Ixoreus evius	w	70	s	1	1	0	1	1			7:28	44.52767	-123.54806	AP9	In	2020-06-24	W. Douglas Robinson		If using any record(s) from this dataset in electronic or other published works, including other datasets, the record(s) are to be fully cited as: XXXXXXX
1319	Warbling Vireo	Vireo gilvus	e	70	s	1	1	1	0	0			7:28	44.52767	-123.54806	AP9	In	2020-06-24	W. Douglas Robinson		If using any record(s) from this dataset in electronic or other published works, including other datasets, the record(s) are to be fully cited as: XXXXXXX
1320	Wilson's Warbler	Cardelli pusilla	w	13	s	1	1	1	1	1			7:28	44.52767	-123.54806	AP9	In	2020-06-24	W. Douglas Robinson		If using any record(s) from this dataset in electronic or other published works, including other datasets, the record(s) are to be fully cited as: XXXXXXX
1321	Wilson's Warbler	Cardelli pusilla	s	70	s	0	1	1	1	1			7:28	44.52767	-123.54806	AP9	In	2020-06-24	W. Douglas Robinson		If using any record(s) from this dataset in electronic or other published works, including other datasets, the record(s) are to be fully cited as: XXXXXXX
1322	Cada Jay	Perisoreus cadensis	w	68	c	0	0	0	0	1			7:33	44.52767	-123.54806	AP9	In	2020-06-24	W. Douglas Robinson		If using any record(s) from this dataset in electronic or other published works, including other datasets, the record(s) are to be fully cited as: XXXXXXX
1323	Hermit Warbler	Setophaga occidentalis	w	60	s	1	0	1	1	1			7:33	44.52767	-123.54806	AP9	In	2020-06-24	W. Douglas Robinson		If using any record(s) from this dataset in electronic or other published works, including other datasets, the record(s) are to be fully cited as: XXXXXXX
1324	Hermit Warbler	Setophaga occidentalis	e	65	s	1	0	1	1	1			7:33	44.52767	-123.54806	AP9	In	2020-06-24	W. Douglas Robinson		If using any record(s) from this dataset in electronic or other published works, including other datasets, the record(s) are to be fully cited as: XXXXXXX
1325	Pacific Wren	Troglodytes pacificus	w	65	s	0	1	1	1	1			7:33	44.52767	-123.54806	AP9	In	2020-06-24	W. Douglas Robinson		If using any record(s) from this dataset in electronic or other published works, including other datasets, the record(s) are to be fully cited as: XXXXXXX
1326	Pine Siskin	Spinus pinus	w	15	cf	0	1	0	0	0			7:33	44.52767	-123.54806	AP9	In	2020-06-24	W. Douglas Robinson		If using any record(s) from this dataset in electronic or other published works, including other datasets, the record(s) are to be fully cited as: XXXXXXX
1327	Swainson's Thrush	Catharus ustulatus	nw	32	s	1	1	1	1	1			7:33	44.52767	-123.54806	AP9	In	2020-06-24	W. Douglas Robinson		If using any record(s) from this dataset in electronic or other published works, including other datasets, the record(s) are to be fully cited as: XXXXXXX
1328	Swainson's Thrush	Catharus ustulatus	n	45	s	1	1	1	1	1			7:33	44.52767	-123.54806	AP9	In	2020-06-24	W. Douglas Robinson		If using any record(s) from this dataset in electronic or other published works, including other datasets, the record(s) are to be fully cited as: XXXXXXX
1329	Varied Thrush	Ixoreus evius	w	70	s	1	1	1	1	1			7:33	44.52767	-123.54806	AP9	In	2020-06-24	W. Douglas Robinson		If using any record(s) from this dataset in electronic or other published works, including other datasets, the record(s) are to be fully cited as: XXXXXXX
1330	Western Tager	Piranga ludovicia	w	75	s	0	1	1	1	1			7:33	44.52767	-123.54806	AP9	In	2020-06-24	W. Douglas Robinson		If using any record(s) from this dataset in electronic or other published works, including other datasets, the record(s) are to be fully cited as: XXXXXXX
1331	Wilson's Warbler	Cardelli pusilla	w	13	s	1	1	0	0	0			7:33	44.52767	-123.54806	AP9	In	2020-06-24	W. Douglas Robinson		If using any record(s) from this dataset in electronic or other published works, including other datasets, the record(s) are to be fully cited as: XXXXXXX
1332	Wilson's Warbler	Cardelli pusilla	s	70	s	0	1	1	1	0			7:33	44.52767	-123.54806	AP9	In	2020-06-24	W. Douglas Robinson		If using any record(s) from this dataset in electronic or other published works, including other datasets, the record(s) are to be fully cited as: XXXXXXX
1333	Hairy Woodpecker	Leuconotopicus villosus	e	200	c	0	0	1	0	0			7:48	44.52845	-123.54858	AP9	In	2020-06-24	W. Douglas Robinson		If using any record(s) from this dataset in electronic or other published works, including other datasets, the record(s) are to be fully cited as: XXXXXXX
1334	Hermit Warbler	Setophaga occidentalis	ne	20	s	1	1	1	1	1			7:48	44.52845	-123.54858	AP9	In	2020-06-24	W. Douglas Robinson		If using any record(s) from this dataset in electronic or other published works, including other datasets, the record(s) are to be fully cited as: XXXXXXX
1335	Hermit Warbler	Setophaga occidentalis	nw	16	s	1	1	1	1	1			7:48	44.52845	-123.54858	AP9	In	2020-06-24	W. Douglas Robinson		If using any record(s) from this dataset in electronic or other published works, including other datasets, the record(s) are to be fully cited as: XXXXXXX
1336	Swainson's Thrush	Catharus ustulatus	e	17	cs	1	1	1	1	1			7:48	44.52845	-123.54858	AP9	In	2020-06-24	W. Douglas Robinson		If using any record(s) from this dataset in electronic or other published works, including other datasets, the record(s) are to be fully cited as: XXXXXXX
1337	Brown Creeper	Certhia america	n	29	s	0	0	0	1	1			7:53	44.52845	-123.54858	AP9	In	2020-06-24	W. Douglas Robinson		If using any record(s) from this dataset in electronic or other published works, including other datasets, the record(s) are to be fully cited as: XXXXXXX
1338	Cada Jay	Perisoreus cadensis	n	40	c	1	1	0	1	1			7:53	44.52845	-123.54858	AP9	In	2020-06-24	W. Douglas Robinson		If using any record(s) from this dataset in electronic or other published works, including other datasets, the record(s) are to be fully cited as: XXXXXXX
1339	Hermit Warbler	Setophaga occidentalis	n	20	s	1	1	1	1	1			7:53	44.52845	-123.54858	AP9	In	2020-06-24	W. Douglas Robinson		If using any record(s) from this dataset in electronic or other published works, including other datasets, the record(s) are to be fully cited as: XXXXXXX
1340	Hermit Warbler	Setophaga occidentalis	ne	20	s	1	1	1	1	1			7:53	44.52845	-123.54858	AP9	In	2020-06-24	W. Douglas Robinson		If using any record(s) from this dataset in electronic or other published works, including other datasets, the record(s) are to be fully cited as: XXXXXXX
1341	Red-breasted Nuthatch	Sitta cadensis	w	22	c	0	0	0	0	1			7:53	44.52845	-123.54858	AP9	In	2020-06-24	W. Douglas Robinson		If using any record(s) from this dataset in electronic or other published works, including other datasets, the record(s) are to be fully cited as: XXXXXXX
1342	Swainson's Thrush	Catharus ustulatus	e	17	sv	1	1	1	1	1			7:53	44.52845	-123.54858	AP9	In	2020-06-24	W. Douglas Robinson		If using any record(s) from this dataset in electronic or other published works, including other datasets, the record(s) are to be fully cited as: XXXXXXX
1343	Western Tager	Piranga ludovicia	w	80	s	1	1	0	1	0			7:53	44.52845	-123.54858	AP9	In	2020-06-24	W. Douglas Robinson		If using any record(s) from this dataset in electronic or other published works, including other datasets, the record(s) are to be fully cited as: XXXXXXX
1344	Wilson's Warbler	Cardelli pusilla	nw	37	s	0	1	1	1	1			7:53	44.52845	-123.54858	AP9	In	2020-06-24	W. Douglas Robinson		If using any record(s) from this dataset in electronic or other published works, including other datasets, the record(s) are to be fully cited as: XXXXXXX
1345	Brown Creeper	Certhia america	e	40	s	1	1	0	0	0			8:02	44.52909	-123.54781	AP9	In	2020-06-24	W. Douglas Robinson		If using any record(s) from this dataset in electronic or other published works, including other datasets, the record(s) are to be fully cited as: XXXXXXX
1346	Cada Jay	Perisoreus cadensis	n	30	c	0	0	1	0	0			8:02	44.52909	-123.54781	AP9	In	2020-06-24	W. Douglas Robinson		If using any record(s) from this dataset in electronic or other published works, including other datasets, the record(s) are to be fully cited as: XXXXXXX
1347	Hermit Warbler	Setophaga occidentalis	e	25	s	1	1	1	1	1			8:02	44.52909	-123.54781	AP9	In	2020-06-24	W. Douglas Robinson		If using any record(s) from this dataset in electronic or other published works, including other datasets, the record(s) are to be fully cited as: XXXXXXX
1348	Pacific Wren	Troglodytes pacificus	e	33	s	1	1	1	1	1			8:02	44.52909	-123.54781	AP9	In	2020-06-24	W. Douglas Robinson		If using any record(s) from this dataset in electronic or other published works, including other datasets, the record(s) are to be fully cited as: XXXXXXX
1349	Western Flycatcher	Empidox difficilis	e	55	s	1	1	1	1	1			8:02	44.52909	-123.54781	AP9	In	2020-06-24	W. Douglas Robinson		If using any record(s) from this dataset in electronic or other published works, including other datasets, the record(s) are to be fully cited as: XXXXXXX
1350	Swainson's Thrush	Catharus ustulatus	n	45	s	1	1	1	1	1			8:02	44.52909	-123.54781	AP9	In	2020-06-24	W. Douglas Robinson		If using any record(s) from this dataset in electronic or other published works, including other datasets, the record(s) are to be fully cited as: XXXXXXX
1351	Western Tager	Piranga ludovicia	ne	28	s	1	1	1	1	1			8:02	44.52909	-123.54781	AP9	In	2020-06-24	W. Douglas Robinson		If using any record(s) from this dataset in electronic or other published works, including other datasets, the record(s) are to be fully cited as: XXXXXXX
1352	Cada Jay	Perisoreus cadensis	n	30	c	0	0	1	1	0			8:07	44.52909	-123.54781	AP9	In	2020-06-24	W. Douglas Robinson		If using any record(s) from this dataset in electronic or other published works, including other datasets, the record(s) are to be fully cited as: XXXXXXX
1353	Chestnut-backed Chickadee	Poecile rufescens	n	40	c	0	1	1	1	1			8:07	44.52909	-123.54781	AP9	In	2020-06-24	W. Douglas Robinson		If using any record(s) from this dataset in electronic or other published works, including other datasets, the record(s) are to be fully cited as: XXXXXXX
1354	Evening Grosbeak	Coccothraustes vespertinus	n	75	c	0	0	0	1	0			8:07	44.52909	-123.54781	AP9	In	2020-06-24	W. Douglas Robinson		If using any record(s) from this dataset in electronic or other published works, including other datasets, the record(s) are to be fully cited as: XXXXXXX
1355	Evening Grosbeak	Coccothraustes vespertinus	n	75	c	0	0	0	1	0			8:07	44.52909	-123.54781	AP9	In	2020-06-24	W. Douglas Robinson		If using any record(s) from this dataset in electronic or other published works, including other datasets, the record(s) are to be fully cited as: XXXXXXX
1356	Hermit Warbler	Setophaga occidentalis	e	35	s	1	1	1	1	1			8:07	44.52909	-123.54781	AP9	In	2020-06-24	W. Douglas Robinson		If using any record(s) from this dataset in electronic or other published works, including other datasets, the record(s) are to be fully cited as: XXXXXXX
1357	Pacific Wren	Troglodytes pacificus	e	33	s	0	0	1	1	1			8:07	44.52909	-123.54781	AP9	In	2020-06-24	W. Douglas Robinson		If using any record(s) from this dataset in electronic or other published works, including other datasets, the record(s) are to be fully cited as: XXXXXXX
1358	Western Flycatcher	Empidox difficilis	e	55	s	1	1	1	1	1			8:07	44.52909	-123.54781	AP9	In	2020-06-24	W. Douglas Robinson		If using any record(s) from this dataset in electronic or other published works, including other datasets, the record(s) are to be fully cited as: XXXXXXX
1359	Swainson's Thrush	Catharus ustulatus	n	45	sc	1	1	1	0	1			8:07	44.52909	-123.54781	AP9	In	2020-06-24	W. Douglas Robinson		If using any record(s) from this dataset in electronic or other published works, including other datasets, the record(s) are to be fully cited as: XXXXXXX
1360	Warbling Vireo	Vireo gilvus	w	80	s	0	0	0	1	1			8:07	44.52909	-123.54781	AP9	In	2020-06-24	W. Douglas Robinson		If using any record(s) from this dataset in electronic or other published works, including other datasets, the record(s) are to be fully cited as: XXXXXXX
1361	Western Tager	Piranga ludovicia	s	35	s	1	1	0	0	0			8:07	44.52909	-123.54781	AP9	In	2020-06-24	W. Douglas Robinson		If using any record(s) from this dataset in electronic or other published works, including other datasets, the record(s) are to be fully cited as: XXXXXXX
1362	Evening Grosbeak	Coccothraustes vespertinus	s	10	cf	1	0	0	0	0			8:29	44.53134	-123.54517	AP9	Out	2020-06-24	W. Douglas Robinson		If using any record(s) from this dataset in electronic or other published works, including other datasets, the record(s) are to be fully cited as: XXXXXXX
1363	Hermit Warbler	Setophaga occidentalis	n	55	s	1	1	1	1	1			8:29	44.53134	-123.54517	AP9	Out	2020-06-24	W. Douglas Robinson		If using any record(s) from this dataset in electronic or other published works, including other datasets, the record(s) are to be fully cited as: XXXXXXX
1364	Pacific Wren	Troglodytes pacificus	n	65	s	1	1	1	1	0			8:29	44.53134	-123.54517	AP9	Out	2020-06-24	W. Douglas Robinson		If using any record(s) from this dataset in electronic or other published works, including other datasets, the record(s) are to be fully cited as: XXXXXXX
1365	Pacific Wren	Troglodytes pacificus	n	25	c	0	0	1	0	0			8:29	44.53134	-123.54517	AP9	Out	2020-06-24	W. Douglas Robinson		If using any record(s) from this dataset in electronic or other published works, including other datasets, the record(s) are to be fully cited as: XXXXXXX
1366	Western Flycatcher	Empidox difficilis	e	75	c	1	1	1	1	1			8:29	44.53134	-123.54517	AP9	Out	2020-06-24	W. Douglas Robinson		If using any record(s) from this dataset in electronic or other published works, including other datasets, the record(s) are to be fully cited as: XXXXXXX
1367	Western Flycatcher	Empidox difficilis	w	40	c	0	0	1	1	0			8:29	44.53134	-123.54517	AP9	Out	2020-06-24	W. Douglas Robinson		If using any record(s) from this dataset in electronic or other published works, including other datasets, the record(s) are to be fully cited as: XXXXXXX
1368	Swainson's Thrush	Catharus ustulatus	e	50	s	1	1	1	1	1			8:29	44.53134	-123.54517	AP9	Out	2020-06-24	W. Douglas Robinson		If using any record(s) from this dataset in electronic or other published works, including other datasets, the record(s) are to be fully cited as: XXXXXXX
1369	Varied Thrush	Ixoreus evius	w	30	s	1	1	1	1	1			8:29	44.53134	-123.54517	AP9	Out	2020-06-24	W. Douglas Robinson		If using any record(s) from this dataset in electronic or other published works, including other datasets, the record(s) are to be fully cited as: XXXXXXX
1370	Warbling Vireo	Vireo gilvus	n	105	s	0	1	1	1	1			8:29	44.53134	-123.54517	AP9	Out	2020-06-24	W. Douglas Robinson		If using any record(s) from this dataset in electronic or other published works, including other datasets, the record(s) are to be fully cited as: XXXXXXX
1371	Hairy Woodpecker	Leuconotopicus villosus	nw	90	c	0	0	0	1	0			8:34	44.53134	-123.54517	AP9	Out	2020-06-24	W. Douglas Robinson		If using any record(s) from this dataset in electronic or other published works, including other datasets, the record(s) are to be fully cited as: XXXXXXX
1372	Hermit Warbler	Setophaga occidentalis	n	55	s	1	1	1	1	1			8:34	44.53134	-123.54517	AP9	Out	2020-06-24	W. Douglas Robinson		If using any record(s) from this dataset in electronic or other published works, including other datasets, the record(s) are to be fully cited as: XXXXXXX
1373	Hermit Warbler	Setophaga occidentalis	e	110	s	1	1	1	1	1			8:34	44.53134	-123.54517	AP9	Out	2020-06-24	W. Douglas Robinson		If using any record(s) from this dataset in electronic or other published works, including other datasets, the record(s) are to be fully cited as: XXXXXXX
1374	Pacific Wren	Troglodytes pacificus	n	10	s	1	1	1	0	0			8:34	44.53134	-123.54517	AP9	Out	2020-06-24	W. Douglas Robinson		If using any record(s) from this dataset in electronic or other published works, including other datasets, the record(s) are to be fully cited as: XXXXXXX
1375	Pacific Wren	Troglodytes pacificus	s	8	c	0	1	1	0	1			8:34	44.53134	-123.54517	AP9	Out	2020-06-24	W. Douglas Robinson		If using any record(s) from this dataset in electronic or other published works, including other datasets, the record(s) are to be fully cited as: XXXXXXX
1376	Western Flycatcher	Empidox difficilis	e	70	sc	1	1	1	1	1			8:34	44.53134	-123.54517	AP9	Out	2020-06-24	W. Douglas Robinson		If using any record(s) from this dataset in electronic or other published works, including other datasets, the record(s) are to be fully cited as: XXXXXXX
1377	Western Flycatcher	Empidox difficilis	w	40	cs	0	0	1	0	0			8:34	44.53134	-123.54517	AP9	Out	2020-06-24	W. Douglas Robinson		If using any record(s) from this dataset in electronic or other published works, including other datasets, the record(s) are to be fully cited as: XXXXXXX
1378	Western Flycatcher	Empidox difficilis	n	120	s	0	0	1	1	0			8:34	44.53134	-123.54517	AP9	Out	2020-06-24	W. Douglas Robinson		If using any record(s) from this dataset in electronic or other published works, including other datasets, the record(s) are to be fully cited as: XXXXXXX
1379	Red Crossbill	Loxia curvirostra	n	75	cf	0	1	0	0	0			8:34	44.53134	-123.54517	AP9	Out	2020-06-24	W. Douglas Robinson		If using any record(s) from this dataset in electronic or other published works, including other datasets, the record(s) are to be fully cited as: XXXXXXX
1380	Red Crossbill	Loxia curvirostra	n	75	cf	0	1	0	0	0			8:34	44.53134	-123.54517	AP9	Out	2020-06-24	W. Douglas Robinson		If using any record(s) from this dataset in electronic or other published works, including other datasets, the record(s) are to be fully cited as: XXXXXXX
1381	Red Crossbill	Loxia curvirostra	n	75	cf	0	1	0	0	0			8:34	44.53134	-123.54517	AP9	Out	2020-06-24	W. Douglas Robinson		If using any record(s) from this dataset in electronic or other published works, including other datasets, the record(s) are to be fully cited as: XXXXXXX
1382	Red Crossbill	Loxia curvirostra	n	75	cf	0	1	0	0	0			8:34	44.53134	-123.54517	AP9	Out	2020-06-24	W. Douglas Robinson		If using any record(s) from this dataset in electronic or other published works, including other datasets, the record(s) are to be fully cited as: XXXXXXX
1383	Red Crossbill	Loxia curvirostra	n	75	cf	0	1	0	0	0			8:34	44.53134	-123.54517	AP9	Out	2020-06-24	W. Douglas Robinson		If using any record(s) from this dataset in electronic or other published works, including other datasets, the record(s) are to be fully cited as: XXXXXXX
1384	Red Crossbill	Loxia curvirostra	n	75	cf	0	1	0	0	0			8:34	44.53134	-123.54517	AP9	Out	2020-06-24	W. Douglas Robinson		If using any record(s) from this dataset in electronic or other published works, including other datasets, the record(s) are to be fully cited as: XXXXXXX
1385	Swainson's Thrush	Catharus ustulatus	e	50	s	1	1	1	1	1			8:34	44.53134	-123.54517	AP9	Out	2020-06-24	W. Douglas Robinson		If using any record(s) from this dataset in electronic or other published works, including other datasets, the record(s) are to be fully cited as: XXXXXXX
1386	Swainson's Thrush	Catharus ustulatus	n	85	s	0	0	0	1	1			8:34	44.53134	-123.54517	AP9	Out	2020-06-24	W. Douglas Robinson		If using any record(s) from this dataset in electronic or other published works, including other datasets, the record(s) are to be fully cited as: XXXXXXX
1387	Varied Thrush	Ixoreus evius	w	30	s	1	1	1	0	0			8:34	44.53134	-123.54517	AP9	Out	2020-06-24	W. Douglas Robinson		If using any record(s) from this dataset in electronic or other published works, including other datasets, the record(s) are to be fully cited as: XXXXXXX
1388	Warbling Vireo	Vireo gilvus	n	105	s	1	1	0	0	0			8:34	44.53134	-123.54517	AP9	Out	2020-06-24	W. Douglas Robinson		If using any record(s) from this dataset in electronic or other published works, including other datasets, the record(s) are to be fully cited as: XXXXXXX
1389	Wilson's Warbler	Cardelli pusilla	n	110	s	0	1	1	1	1			8:34	44.53134	-123.54517	AP9	Out	2020-06-24	W. Douglas Robinson		If using any record(s) from this dataset in electronic or other published works, including other datasets, the record(s) are to be fully cited as: XXXXXXX
1390	Band-tailed Pigeon	Patagioes fasciata	e	135	s	1	0	0	0	0			8:42	44.53212	-123.5465	AP9	Out	2020-06-24	W. Douglas Robinson		If using any record(s) from this dataset in electronic or other published works, including other datasets, the record(s) are to be fully cited as: XXXXXXX
1391	Hermit Warbler	Setophaga occidentalis	n	35	s	1	1	0	0	0			8:42	44.53212	-123.5465	AP9	Out	2020-06-24	W. Douglas Robinson		If using any record(s) from this dataset in electronic or other published works, including other datasets, the record(s) are to be fully cited as: XXXXXXX
1392	Pacific Wren	Troglodytes pacificus	e	30	s	1	1	1	1	1			8:42	44.53212	-123.5465	AP9	Out	2020-06-24	W. Douglas Robinson		If using any record(s) from this dataset in electronic or other published works, including other datasets, the record(s) are to be fully cited as: XXXXXXX
1393	Western Flycatcher	Empidox difficilis	n	7	sv	1	1	1	1	1			8:42	44.53212	-123.5465	AP9	Out	2020-06-24	W. Douglas Robinson		If using any record(s) from this dataset in electronic or other published works, including other datasets, the record(s) are to be fully cited as: XXXXXXX
1394	Swainson's Thrush	Catharus ustulatus	n	25	s	1	1	1	1	1			8:42	44.53212	-123.5465	AP9	Out	2020-06-24	W. Douglas Robinson		If using any record(s) from this dataset in electronic or other published works, including other datasets, the record(s) are to be fully cited as: XXXXXXX
1395	Swainson's Thrush	Catharus ustulatus	nw	70	s	1	1	1	1	1			8:42	44.53212	-123.5465	AP9	Out	2020-06-24	W. Douglas Robinson		If using any record(s) from this dataset in electronic or other published works, including other datasets, the record(s) are to be fully cited as: XXXXXXX
1396	Wilson's Warbler	Cardelli pusilla	sw	20	s	0	0	1	1	1			8:42	44.53212	-123.5465	AP9	Out	2020-06-24	W. Douglas Robinson		If using any record(s) from this dataset in electronic or other published works, including other datasets, the record(s) are to be fully cited as: XXXXXXX
1397	Pacific Wren	Troglodytes pacificus	e	30	sc	1	1	1	1	0			8:47	44.53212	-123.5465	AP9	Out	2020-06-24	W. Douglas Robinson		If using any record(s) from this dataset in electronic or other published works, including other datasets, the record(s) are to be fully cited as: XXXXXXX
1398	Pacific Wren	Troglodytes pacificus	s	16	c	1	1	1	0	1			8:47	44.53212	-123.5465	AP9	Out	2020-06-24	W. Douglas Robinson		If using any record(s) from this dataset in electronic or other published works, including other datasets, the record(s) are to be fully cited as: XXXXXXX
1399	Western Flycatcher	Empidox difficilis	n	7	sv	1	1	1	1	1			8:47	44.53212	-123.5465	AP9	Out	2020-06-24	W. Douglas Robinson		If using any record(s) from this dataset in electronic or other published works, including other datasets, the record(s) are to be fully cited as: XXXXXXX
1400	Red Crossbill	Loxia curvirostra	n	75	c	1	0	0	0	0			8:47	44.53212	-123.5465	AP9	Out	2020-06-24	W. Douglas Robinson		If using any record(s) from this dataset in electronic or other published works, including other datasets, the record(s) are to be fully cited as: XXXXXXX
1401	Red-breasted Nuthatch	Sitta cadensis	s	25	c	1	0	0	0	0			8:47	44.53212	-123.5465	AP9	Out	2020-06-24	W. Douglas Robinson		If using any record(s) from this dataset in electronic or other published works, including other datasets, the record(s) are to be fully cited as: XXXXXXX
1402	Swainson's Thrush	Catharus ustulatus	n	70	s	1	1	1	1	1			8:47	44.53212	-123.5465	AP9	Out	2020-06-24	W. Douglas Robinson		If using any record(s) from this dataset in electronic or other published works, including other datasets, the record(s) are to be fully cited as: XXXXXXX
1403	Swainson's Thrush	Catharus ustulatus	e	35	s	0	0	0	0	1			8:47	44.53212	-123.5465	AP9	Out	2020-06-24	W. Douglas Robinson		If using any record(s) from this dataset in electronic or other published works, including other datasets, the record(s) are to be fully cited as: XXXXXXX
1404	Varied Thrush	Ixoreus evius	n	7	svfc	0	0	1	1	1			8:47	44.53212	-123.5465	AP9	Out	2020-06-24	W. Douglas Robinson		If using any record(s) from this dataset in electronic or other published works, including other datasets, the record(s) are to be fully cited as: XXXXXXX
1405	Wilson's Warbler	Cardelli pusilla	sw	20	s	1	1	1	1	0			8:47	44.53212	-123.5465	AP9	Out	2020-06-24	W. Douglas Robinson		If using any record(s) from this dataset in electronic or other published works, including other datasets, the record(s) are to be fully cited as: XXXXXXX
1406	Wilson's Warbler	Cardelli pusilla	n	90	s	0	0	0	0	1			8:47	44.53212	-123.5465	AP9	Out	2020-06-24	W. Douglas Robinson		If using any record(s) from this dataset in electronic or other published works, including other datasets, the record(s) are to be fully cited as: XXXXXXX
1407	Chestnut-backed Chickadee	Poecile rufescens	e	65	c	0	1	1	0	0			8:54	44.53305	-123.5475	AP9	In	2020-06-24	W. Douglas Robinson		If using any record(s) from this dataset in electronic or other published works, including other datasets, the record(s) are to be fully cited as: XXXXXXX
1408	Hammond's Flycatcher	Empidox hammondii	w	55	s	1	1	0	0	0			8:54	44.53305	-123.5475	AP9	In	2020-06-24	W. Douglas Robinson		If using any record(s) from this dataset in electronic or other published works, including other datasets, the record(s) are to be fully cited as: XXXXXXX
1409	Hermit Warbler	Setophaga occidentalis	n	80	s	0	1	1	1	1			8:54	44.53305	-123.5475	AP9	In	2020-06-24	W. Douglas Robinson		If using any record(s) from this dataset in electronic or other published works, including other datasets, the record(s) are to be fully cited as: XXXXXXX
1410	Hermit Warbler	Setophaga occidentalis	e	14	cs	0	0	1	1	1			8:54	44.53305	-123.5475	AP9	In	2020-06-24	W. Douglas Robinson		If using any record(s) from this dataset in electronic or other published works, including other datasets, the record(s) are to be fully cited as: XXXXXXX
1411	Hermit Warbler	Setophaga occidentalis	w	52	s	0	0	0	1	1			8:54	44.53305	-123.5475	AP9	In	2020-06-24	W. Douglas Robinson		If using any record(s) from this dataset in electronic or other published works, including other datasets, the record(s) are to be fully cited as: XXXXXXX
1412	Western Flycatcher	Empidox difficilis	w	70	s	1	1	1	1	1			8:54	44.53305	-123.5475	AP9	In	2020-06-24	W. Douglas Robinson		If using any record(s) from this dataset in electronic or other published works, including other datasets, the record(s) are to be fully cited as: XXXXXXX
1413	Western Flycatcher	Empidox difficilis	e	95	cs	0	0	1	1	1			8:54	44.53305	-123.5475	AP9	In	2020-06-24	W. Douglas Robinson		If using any record(s) from this dataset in electronic or other published works, including other datasets, the record(s) are to be fully cited as: XXXXXXX
1414	Red Crossbill	Loxia curvirostra	s	125	c	0	1	0	0	0			8:54	44.53305	-123.5475	AP9	In	2020-06-24	W. Douglas Robinson		If using any record(s) from this dataset in electronic or other published works, including other datasets, the record(s) are to be fully cited as: XXXXXXX
1415	Red-breasted Nuthatch	Sitta cadensis	e	60	c	1	0	1	0	0			8:54	44.53305	-123.5475	AP9	In	2020-06-24	W. Douglas Robinson		If using any record(s) from this dataset in electronic or other published works, including other datasets, the record(s) are to be fully cited as: XXXXXXX
1416	Swainson's Thrush	Catharus ustulatus	w	65	s	1	1	1	0	1			8:54	44.53305	-123.5475	AP9	In	2020-06-24	W. Douglas Robinson		If using any record(s) from this dataset in electronic or other published works, including other datasets, the record(s) are to be fully cited as: XXXXXXX
1417	Varied Thrush	Ixoreus evius	s	110	s	1	1	1	1	1			8:54	44.53305	-123.5475	AP9	In	2020-06-24	W. Douglas Robinson		If using any record(s) from this dataset in electronic or other published works, including other datasets, the record(s) are to be fully cited as: XXXXXXX
1418	Band-tailed Pigeon	Patagioes fasciata	s	150	s	0	1	0	0	0			8:59	44.53305	-123.5475	AP9	In	2020-06-24	W. Douglas Robinson		If using any record(s) from this dataset in electronic or other published works, including other datasets, the record(s) are to be fully cited as: XXXXXXX
1419	Hermit Warbler	Setophaga occidentalis	e	30	s	1	1	1	1	1			8:59	44.53305	-123.5475	AP9	In	2020-06-24	W. Douglas Robinson		If using any record(s) from this dataset in electronic or other published works, including other datasets, the record(s) are to be fully cited as: XXXXXXX
1420	Hermit Warbler	Setophaga occidentalis	w	60	s	1	1	1	0	0			8:59	44.53305	-123.5475	AP9	In	2020-06-24	W. Douglas Robinson		If using any record(s) from this dataset in electronic or other published works, including other datasets, the record(s) are to be fully cited as: XXXXXXX
1421	Western Flycatcher	Empidox difficilis	w	20	s	1	1	1	1	1			8:59	44.53305	-123.5475	AP9	In	2020-06-24	W. Douglas Robinson		If using any record(s) from this dataset in electronic or other published works, including other datasets, the record(s) are to be fully cited as: XXXXXXX
[truncated: 3,513 more rows]
