# Supplementary material for: Re-surveying breeding forest bird communities in Western Oregon after 50 years: comparing 1968–1970 and 2020–2021
Source: Biodivers Data J. 2025 Aug 15;13:e162862. doi: 10.3897/BDJ.13.e162862 (PMC12374166; doi:10.3897/BDJ.13.e162862)
Supplement: Supplementary material 3 — Clements_Robinson_landcover_OregonCoastRange [file bdj-13-e162862-s003.csv]

Plot	Year	Cover_type	Percent_cover	Crediting data use
AP9	1968	clearcut	0.0	If using any record(s) from this dataset in electronic or other published works, including other datasets, the record(s) are to be fully cited as: XXXXXXX
AP9	1968	early	20.0	If using any record(s) from this dataset in electronic or other published works, including other datasets, the record(s) are to be fully cited as: XXXXXXX
AP9	1968	mid	64.3	If using any record(s) from this dataset in electronic or other published works, including other datasets, the record(s) are to be fully cited as: XXXXXXX
AP9	1968	late	15.7	If using any record(s) from this dataset in electronic or other published works, including other datasets, the record(s) are to be fully cited as: XXXXXXX
AP9	2021	clearcut	0.0	If using any record(s) from this dataset in electronic or other published works, including other datasets, the record(s) are to be fully cited as: XXXXXXX
AP9	2021	early	0.0	If using any record(s) from this dataset in electronic or other published works, including other datasets, the record(s) are to be fully cited as: XXXXXXX
AP9	2021	mid	62.9	If using any record(s) from this dataset in electronic or other published works, including other datasets, the record(s) are to be fully cited as: XXXXXXX
AP9	2021	late	37.1	If using any record(s) from this dataset in electronic or other published works, including other datasets, the record(s) are to be fully cited as: XXXXXXX
AP8	1968	clearcut	5.8	If using any record(s) from this dataset in electronic or other published works, including other datasets, the record(s) are to be fully cited as: XXXXXXX
AP8	1968	early	73.3	If using any record(s) from this dataset in electronic or other published works, including other datasets, the record(s) are to be fully cited as: XXXXXXX
AP8	1968	mid	20.9	If using any record(s) from this dataset in electronic or other published works, including other datasets, the record(s) are to be fully cited as: XXXXXXX
AP8	1968	late	0.0	If using any record(s) from this dataset in electronic or other published works, including other datasets, the record(s) are to be fully cited as: XXXXXXX
AP8	2021	clearcut	0.0	If using any record(s) from this dataset in electronic or other published works, including other datasets, the record(s) are to be fully cited as: XXXXXXX
AP8	2021	early	9.8	If using any record(s) from this dataset in electronic or other published works, including other datasets, the record(s) are to be fully cited as: XXXXXXX
AP8	2021	mid	60.0	If using any record(s) from this dataset in electronic or other published works, including other datasets, the record(s) are to be fully cited as: XXXXXXX
AP8	2021	late	30.2	If using any record(s) from this dataset in electronic or other published works, including other datasets, the record(s) are to be fully cited as: XXXXXXX
AP7	1968	clearcut	3.8	If using any record(s) from this dataset in electronic or other published works, including other datasets, the record(s) are to be fully cited as: XXXXXXX
AP7	1968	early	54.3	If using any record(s) from this dataset in electronic or other published works, including other datasets, the record(s) are to be fully cited as: XXXXXXX
AP7	1968	mid	41.9	If using any record(s) from this dataset in electronic or other published works, including other datasets, the record(s) are to be fully cited as: XXXXXXX
AP7	1968	late	0.0	If using any record(s) from this dataset in electronic or other published works, including other datasets, the record(s) are to be fully cited as: XXXXXXX
AP7	2021	clearcut	0.0	If using any record(s) from this dataset in electronic or other published works, including other datasets, the record(s) are to be fully cited as: XXXXXXX
AP7	2021	early	18.6	If using any record(s) from this dataset in electronic or other published works, including other datasets, the record(s) are to be fully cited as: XXXXXXX
AP7	2021	mid	51.9	If using any record(s) from this dataset in electronic or other published works, including other datasets, the record(s) are to be fully cited as: XXXXXXX
AP7	2021	late	29.5	If using any record(s) from this dataset in electronic or other published works, including other datasets, the record(s) are to be fully cited as: XXXXXXX
AP6	1968	clearcut	6.2	If using any record(s) from this dataset in electronic or other published works, including other datasets, the record(s) are to be fully cited as: XXXXXXX
AP6	1968	early	45.7	If using any record(s) from this dataset in electronic or other published works, including other datasets, the record(s) are to be fully cited as: XXXXXXX
AP6	1968	mid	48.1	If using any record(s) from this dataset in electronic or other published works, including other datasets, the record(s) are to be fully cited as: XXXXXXX
AP6	1968	late	0.0	If using any record(s) from this dataset in electronic or other published works, including other datasets, the record(s) are to be fully cited as: XXXXXXX
AP6	2021	clearcut	0.0	If using any record(s) from this dataset in electronic or other published works, including other datasets, the record(s) are to be fully cited as: XXXXXXX
AP6	2021	early	6.2	If using any record(s) from this dataset in electronic or other published works, including other datasets, the record(s) are to be fully cited as: XXXXXXX
AP6	2021	mid	45.7	If using any record(s) from this dataset in electronic or other published works, including other datasets, the record(s) are to be fully cited as: XXXXXXX
AP6	2021	late	48.1	If using any record(s) from this dataset in electronic or other published works, including other datasets, the record(s) are to be fully cited as: XXXXXXX
AP5	1968	clearcut	8.2	If using any record(s) from this dataset in electronic or other published works, including other datasets, the record(s) are to be fully cited as: XXXXXXX
AP5	1968	early	68.2	If using any record(s) from this dataset in electronic or other published works, including other datasets, the record(s) are to be fully cited as: XXXXXXX
AP5	1968	mid	23.6	If using any record(s) from this dataset in electronic or other published works, including other datasets, the record(s) are to be fully cited as: XXXXXXX
AP5	1968	late	0.0	If using any record(s) from this dataset in electronic or other published works, including other datasets, the record(s) are to be fully cited as: XXXXXXX
AP5	2021	clearcut	11.3	If using any record(s) from this dataset in electronic or other published works, including other datasets, the record(s) are to be fully cited as: XXXXXXX
AP5	2021	early	46.7	If using any record(s) from this dataset in electronic or other published works, including other datasets, the record(s) are to be fully cited as: XXXXXXX
AP5	2021	mid	11.2	If using any record(s) from this dataset in electronic or other published works, including other datasets, the record(s) are to be fully cited as: XXXXXXX
AP5	2021	late	30.8	If using any record(s) from this dataset in electronic or other published works, including other datasets, the record(s) are to be fully cited as: XXXXXXX
AP4	2021	clearcut	2.6	If using any record(s) from this dataset in electronic or other published works, including other datasets, the record(s) are to be fully cited as: XXXXXXX
AP4	2021	early	2.6	If using any record(s) from this dataset in electronic or other published works, including other datasets, the record(s) are to be fully cited as: XXXXXXX
AP4	2021	mid	74.9	If using any record(s) from this dataset in electronic or other published works, including other datasets, the record(s) are to be fully cited as: XXXXXXX
AP4	2021	late	20.0	If using any record(s) from this dataset in electronic or other published works, including other datasets, the record(s) are to be fully cited as: XXXXXXX
AP3	1968	clearcut	0.0	If using any record(s) from this dataset in electronic or other published works, including other datasets, the record(s) are to be fully cited as: XXXXXXX
AP3	1968	early	3.8	If using any record(s) from this dataset in electronic or other published works, including other datasets, the record(s) are to be fully cited as: XXXXXXX
AP3	1968	mid	80.5	If using any record(s) from this dataset in electronic or other published works, including other datasets, the record(s) are to be fully cited as: XXXXXXX
AP3	1968	late	15.7	If using any record(s) from this dataset in electronic or other published works, including other datasets, the record(s) are to be fully cited as: XXXXXXX
AP3	2021	clearcut	4.3	If using any record(s) from this dataset in electronic or other published works, including other datasets, the record(s) are to be fully cited as: XXXXXXX
AP3	2021	early	41.9	If using any record(s) from this dataset in electronic or other published works, including other datasets, the record(s) are to be fully cited as: XXXXXXX
AP3	2021	mid	29.5	If using any record(s) from this dataset in electronic or other published works, including other datasets, the record(s) are to be fully cited as: XXXXXXX
AP3	2021	late	24.3	If using any record(s) from this dataset in electronic or other published works, including other datasets, the record(s) are to be fully cited as: XXXXXXX
