# Supplementary material for: Re-surveying breeding forest bird communities in Western Oregon after 50 years: comparing 1968–1970 and 2020–2021
Source: Biodivers Data J. 2025 Aug 15;13:e162862. doi: 10.3897/BDJ.13.e162862 (PMC12374166; doi:10.3897/BDJ.13.e162862)
Supplement: Supplementary material 4 — README_Clements_Robinson_landcover [file bdj-13-e162862-s004.txt]

README

6 MAY 2025

File name: Clements_Robinson_landcover_OregonCoastRange.csv

52 records

Columns and contents

Plot. Anderson plot for which the landcover estimate was generated. Plots begin with the abbreviation AP (Anderson Plot) followed by a number between 3 and 9 because we included Anderson's original plots that he numbered 1-10. We excluded plots 1, 2 and 10 because of radical changes in habitat composition since his original surveys (usually clear-cutting) or dominance by oaks instead of coniferous trees.

Year. YYYY from which the aerial photograph or satellite imagery was collected.

Cover_type. Category of forest seral stage observed in the aerial photograph or satellite imagery. Type of cover present within the plot boundaries described as clearcut, early successional (early), mid successional (mid), and late successional (late).

Percent_cover. Estimated percent of total plot area of cover type. Percent cover was estimated by overlaying grids and approximating the total number of cells covered by the forest age category.

Crediting data use. A reminder is entered: If using any record(s) from this dataset in electronic or other published works, including other datasets, the record(s) are to be fully cited as: XXXXXXXXXXXXXXXXXX
